# Supplementary material for: 2-Bromo-1,3-bis­(4-chloro­phen­yl)prop-2-en-1-one
Source: Acta Crystallogr Sect E Struct Rep Online. 2009 Oct 3;65(Pt 11):o2648. doi: 10.1107/S160053680903815X (PMC2971337; doi:10.1107/S160053680903815X)
Supplement: Supplementary file 1 [file e-65-o2648-sup1.cif]

##############################################################################
###                                                                        ###
###        Electronic paper (Acta Crystallographica Section E)             ###
###                                                                        ###
##############################################################################
#                                                                            #
# This CIF contains the data in a paper accepted for publication in Acta     #
# Crystallographica Section E. It conforms to the requirements of Notes      #
# for Authors for Section E, and has been peer reviewed under the auspices   #
# of the IUCr Commission on Journals.                                        #
#                                                                            #
# Full details of the Crystallographic Information File format               #
# are given in the paper "The Crystallographic Information File (CIF):       #
# a New Standard Archive File for Crystallography" by S. R. Hall, F. H.      #
# Allen and I. D. Brown [Acta Cryst. (1991), A47, 655-685].                  #
#                                                                            #
# The current version of the core CIF dictionary is obtainable from          #
# ftp://ftp.iucr.org/pub/cif_core.dic. The current version number is 2.4.    #
#                                                                            #
# Software is freely available for graphical display of the structure(s) in  #
# this CIF.  For information consult the CIF home page http://www.iucr.org/  #
# cif/home.html                                                              #
#                                                                            #
# This file may be used for bona fide research purposes within the           #
# scientific community so long as proper attribution is given to the journal # 
# article from which it was obtained.                                        #
#                                                                            #
##############################################################################
                                             
data_I
_audit_creation_method     SHELXL-97
_chemical_name_systematic
;
2-Bromo-1,3-bis(4-chlorophenyl)prop-2-en-1-one
;
_chemical_name_common     ?
_chemical_formula_moiety     'C15 H9 Br Cl2 O'
_chemical_formula_sum     'C15 H9 Br Cl2 O'
_chemical_formula_iupac     'C15 H9 Br Cl2 O'
_chemical_formula_weight     356.03
_chemical_melting_point     ?
_symmetry_cell_setting     monoclinic
_symmetry_space_group_name_H-M     'P 21'
_symmetry_space_group_name_Hall     P_2yb
loop_
    _symmetry_equiv_pos_as_xyz
    'x, y, z'
    '-x, y+1/2, -z'
_cell_length_a     7.7416(3)
_cell_length_b     9.7981(4)
_cell_length_c     9.6717(3)
_cell_angle_alpha     90.00
_cell_angle_beta     109.075(2)
_cell_angle_gamma     90.00
_cell_volume     693.34(5)
_cell_formula_units_Z     2
_cell_measurement_reflns_used     13953
_cell_measurement_theta_min     2.91
_cell_measurement_theta_max     27.48
_cell_measurement_temperature     120(2)
_exptl_crystal_description     block
_exptl_crystal_colour     colourless
_exptl_crystal_size_max     0.18
_exptl_crystal_size_mid     0.16
_exptl_crystal_size_min     0.06
_exptl_crystal_density_diffrn     1.705
_exptl_crystal_density_meas     ?
_exptl_crystal_density_method     'not measured'
_exptl_crystal_F_000     352
_exptl_absorpt_coefficient_mu     3.336
_exptl_absorpt_correction_type     multi-scan
_exptl_absorpt_process_details     '(SADABS; Bruker, 2003)'
_exptl_absorpt_correction_T_min     0.585
_exptl_absorpt_correction_T_max     0.824
_exptl_special_details
;
;
_diffrn_ambient_temperature     120(2)
_diffrn_radiation_type     MoK\a
_diffrn_radiation_wavelength     0.71073
_diffrn_radiation_source     'fine-focus sealed tube'
_diffrn_radiation_monochromator     graphite
_diffrn_measurement_device_type     'Nonius KappaCCD'
_diffrn_measurement_method     '\w and \f'
_diffrn_detector_area_resol_mean     10.0
_diffrn_reflns_number     12526
_diffrn_reflns_av_R_equivalents     0.0401
_diffrn_reflns_av_sigmaI/netI     0.0491
_diffrn_reflns_theta_min     3.05
_diffrn_reflns_theta_max     27.53
_diffrn_reflns_theta_full     27.53
_diffrn_measured_fraction_theta_max     0.995
_diffrn_measured_fraction_theta_full     0.995
_diffrn_reflns_limit_h_min     -10
_diffrn_reflns_limit_h_max     10
_diffrn_reflns_limit_k_min     -12
_diffrn_reflns_limit_k_max     12
_diffrn_reflns_limit_l_min     -12
_diffrn_reflns_limit_l_max     12
_diffrn_standards_number     .
_diffrn_standards_interval_count     .
_diffrn_standards_interval_time     .
_diffrn_standards_decay_%     .
_refine_special_details
;
Refinement of <i>F</i>^2^ against ALL reflections. The weighted <i>R</i>-factor
<i>wR</i> and goodness of fit <i>S</i> are based on <i>F</i>^2^, conventional
<i>R</i>-factors <i>R</i> are based on <i>F</i>, with <i>F</i> set to zero for
negative <i>F</i>^2^. The threshold expression of <i>F</i>^2^ >
\s(<i>F</i>^2^) is used only for calculating <i>R</i>-factors(gt) <i>etc</i>.
and is not relevant to the choice of reflections for refinement.
<i>R</i>-factors based on <i>F</i>^2^ are statistically about twice as large
as those based on <i>F</i>, and <i>R</i>- factors based on ALL data will be
even larger.
;
_reflns_number_total     3129
_reflns_number_gt     2873
_reflns_threshold_expression     I>2\s(I)
_refine_ls_structure_factor_coef     Fsqd
_refine_ls_matrix_type     full
_refine_ls_R_factor_all     0.0414
_refine_ls_R_factor_gt     0.0360
_refine_ls_wR_factor_gt     0.0765
_refine_ls_wR_factor_ref     0.0792
_refine_ls_goodness_of_fit_ref     1.036
_refine_ls_restrained_S_all     1.036
_refine_ls_number_reflns     3129
_refine_ls_number_parameters     172
_refine_ls_number_restraints     1
_refine_ls_hydrogen_treatment     constr
_refine_ls_weighting_scheme     calc
_refine_ls_weighting_details
         'calc w=1/[\s^2^(Fo^2^)+(0.0258P)^2^+0.5496P] where P=(Fo^2^+2Fc^2^)/3'
_atom_sites_solution_hydrogens     difmap
_atom_sites_solution_primary     direct
_atom_sites_solution_secondary     difmap
_refine_ls_shift/su_max     ?
_refine_ls_shift/su_max_lt     0.001
_refine_ls_shift/su_mean     0.000
_refine_diff_density_max     1.199
_refine_diff_density_min     -0.461
_refine_ls_extinction_method     none
_refine_ls_extinction_coef     ?
_refine_ls_abs_structure_details     'Flack (1983), 1434 Friedel pairs'
_refine_ls_abs_structure_Flack     0.044(9)
loop_
    _atom_type_symbol
    _atom_type_description
    _atom_type_scat_dispersion_real
    _atom_type_scat_dispersion_imag
    _atom_type_scat_source
    'C' 'C' 0.0033 0.0016
                         'International Tables Vol C Tables 4.2.6.8 and 6.1.1.4'
    'H' 'H' 0.0000 0.0000
                         'International Tables Vol C Tables 4.2.6.8 and 6.1.1.4'
    'O' 'O' 0.0106 0.0060
                         'International Tables Vol C Tables 4.2.6.8 and 6.1.1.4'
    'Cl' 'Cl' 0.1484 0.1585
                         'International Tables Vol C Tables 4.2.6.8 and 6.1.1.4'
    'Br' 'Br' -0.2901 2.4595
                         'International Tables Vol C Tables 4.2.6.8 and 6.1.1.4'
_computing_data_collection     'COLLECT (Nonius, 1998)'
_computing_cell_refinement     'SCALEPACK (Otwinowski & Minor, 1997)'
_computing_data_reduction
;
DENZO and SCALEPACK (Otwinowski & Minor, 1997) and SORTAV
(Blessing, 1995)
;
_computing_structure_solution     'SHELXS97 (Sheldrick, 2008)'
_computing_structure_refinement     'SHELXL97 (Sheldrick, 2008)'
_computing_molecular_graphics     'ORTEP-3 (Farrugia, 1997)'
_computing_publication_material     'SHELXL97 (Sheldrick, 2008)'
loop_
    _atom_site_type_symbol
    _atom_site_label
    _atom_site_fract_x
    _atom_site_fract_y
    _atom_site_fract_z
    _atom_site_U_iso_or_equiv
    _atom_site_adp_type
    _atom_site_calc_flag
    _atom_site_refinement_flags
    _atom_site_occupancy
    _atom_site_disorder_assembly
    _atom_site_disorder_group
    C C1 0.5669(5) 0.6271(3) 0.7407(4) 0.0255(8) Uani d . 1 . .
    H H1 0.5761 0.5621 0.6706 0.031 Uiso calc R 1 . .
    C C2 0.6586(5) 0.6046(4) 0.8887(4) 0.0266(8) Uani d . 1 . .
    H H2 0.7296 0.5245 0.9206 0.032 Uiso calc R 1 . .
    C C3 0.6438(4) 0.7025(4) 0.9891(3) 0.0241(6) Uani d . 1 . .
    C C4 0.5385(5) 0.8181(4) 0.9458(4) 0.0288(8) Uani d . 1 . .
    H H4 0.5283 0.8825 1.0160 0.035 Uiso calc R 1 . .
    C C5 0.4479(5) 0.8387(4) 0.7982(4) 0.0292(8) Uani d . 1 . .
    H H5 0.3753 0.9182 0.7670 0.035 Uiso calc R 1 . .
    C C6 0.4622(5) 0.7436(3) 0.6945(4) 0.0250(8) Uani d . 1 . .
    C C7 0.3742(5) 0.7800(4) 0.5351(4) 0.0277(8) Uani d . 1 . .
    C C8 0.3109(5) 0.6665(4) 0.4271(4) 0.0271(8) Uani d . 1 . .
    C C9 0.2468(5) 0.5475(4) 0.4610(4) 0.0252(8) Uani d . 1 . .
    H H9 0.2575 0.5416 0.5615 0.030 Uiso calc R 1 . .
    C C10 0.1645(5) 0.4256(4) 0.3785(4) 0.0237(7) Uani d . 1 . .
    C C11 0.1567(5) 0.3124(4) 0.4629(4) 0.0304(8) Uani d . 1 . .
    H H11 0.2057 0.3188 0.5665 0.037 Uiso calc R 1 . .
    C C12 0.0786(5) 0.1897(4) 0.3994(4) 0.0341(9) Uani d . 1 . .
    H H12 0.0774 0.1119 0.4578 0.041 Uiso calc R 1 . .
    C C13 0.0028(5) 0.1849(4) 0.2478(4) 0.0303(8) Uani d . 1 . .
    C C14 0.0093(5) 0.2951(4) 0.1604(4) 0.0316(9) Uani d . 1 . .
    H H14 -0.0427 0.2890 0.0570 0.038 Uiso calc R 1 . .
    C C15 0.0928(5) 0.4146(4) 0.2258(4) 0.0276(8) Uani d . 1 . .
    H H15 0.1016 0.4899 0.1665 0.033 Uiso calc R 1 . .
    O O1 0.3501(5) 0.8986(3) 0.4961(3) 0.0440(8) Uani d . 1 . .
    Cl Cl1 0.76953(13) 0.67976(9) 1.17307(9) 0.0352(2) Uani d . 1 . .
    Cl Cl2 -0.10057(15) 0.03386(11) 0.16691(12) 0.0460(3) Uani d . 1 . .
    Br Br1 0.31668(5) 0.71253(4) 0.23765(4) 0.03793(12) Uani d . 1 . .
loop_
    _atom_site_aniso_label
    _atom_site_aniso_U_11
    _atom_site_aniso_U_22
    _atom_site_aniso_U_33
    _atom_site_aniso_U_12
    _atom_site_aniso_U_13
    _atom_site_aniso_U_23
    C1 0.0331(19) 0.0179(17) 0.0270(17) -0.0089(15) 0.0120(15) -0.0038(14)
    C2 0.0268(18) 0.0234(18) 0.0321(19) 0.0006(15) 0.0130(15) -0.0016(15)
    C3 0.0265(15) 0.0222(16) 0.0272(14) -0.0041(17) 0.0138(12) -0.0040(17)
    C4 0.0303(19) 0.0246(18) 0.037(2) -0.0052(16) 0.0185(16) -0.0088(16)
    C5 0.0298(19) 0.0202(18) 0.040(2) -0.0016(15) 0.0142(17) -0.0070(16)
    C6 0.0219(16) 0.023(2) 0.0308(17) -0.0049(13) 0.0095(13) 0.0000(14)
    C7 0.0249(18) 0.0258(19) 0.0325(19) -0.0014(15) 0.0094(15) 0.0036(16)
    C8 0.0251(17) 0.031(2) 0.0248(17) -0.0008(14) 0.0068(14) 0.0095(14)
    C9 0.0223(17) 0.0268(19) 0.0232(16) 0.0026(15) 0.0028(14) -0.0031(15)
    C10 0.0208(16) 0.0231(18) 0.0252(17) -0.0012(14) 0.0049(14) -0.0020(14)
    C11 0.038(2) 0.031(2) 0.0240(17) -0.0122(17) 0.0122(16) -0.0030(16)
    C12 0.041(2) 0.033(2) 0.0329(17) -0.0120(19) 0.0179(16) -0.0028(18)
    C13 0.0268(17) 0.034(2) 0.0318(16) -0.0077(16) 0.0124(14) -0.0120(17)
    C14 0.0270(19) 0.038(2) 0.0254(18) 0.0029(16) 0.0022(15) -0.0114(17)
    C15 0.0248(18) 0.0290(19) 0.0282(18) 0.0011(15) 0.0077(15) -0.0005(16)
    O1 0.075(2) 0.0152(13) 0.0357(15) -0.0042(14) 0.0097(15) 0.0106(12)
    Cl1 0.0448(5) 0.0336(6) 0.0279(4) -0.0016(4) 0.0131(4) -0.0049(4)
    Cl2 0.0468(6) 0.0417(6) 0.0522(6) -0.0183(5) 0.0199(5) -0.0197(5)
    Br1 0.0425(2) 0.0432(2) 0.02831(17) -0.0063(2) 0.01189(14) 0.01032(19)
_geom_special_details
;
All e.s.d.'s (except the e.s.d. in the dihedral angle between two l.s. planes)
are estimated using the full covariance matrix. The cell e.s.d.'s are taken
into account individually in the estimation of e.s.d.'s in distances, angles
and torsion angles; correlations between e.s.d.'s in cell parameters are only
used when they are defined by crystal symmetry. An approximate (isotropic)
treatment of cell e.s.d.'s is used for estimating e.s.d.'s involving l.s.
planes.
;
loop_
    _geom_bond_atom_site_label_1
    _geom_bond_atom_site_label_2
    _geom_bond_site_symmetry_2
    _geom_bond_distance
    _geom_bond_publ_flag
    C1 C6 . 1.387(5) ?
    C1 C2 . 1.392(5) ?
    C1 H1 . 0.9500 ?
    C2 C3 . 1.397(5) ?
    C2 H2 . 0.9500 ?
    C3 C4 . 1.378(5) ?
    C3 Cl1 . 1.741(3) ?
    C4 C5 . 1.384(5) ?
    C4 H4 . 0.9500 ?
    C5 C6 . 1.399(5) ?
    C5 H5 . 0.9500 ?
    C6 C7 . 1.510(5) ?
    C7 O1 . 1.217(5) ?
    C7 C8 . 1.495(5) ?
    C8 C9 . 1.349(5) ?
    C8 Br1 . 1.902(3) ?
    C9 C10 . 1.462(5) ?
    C9 H9 . 0.9500 ?
    C10 C11 . 1.391(5) ?
    C10 C15 . 1.402(5) ?
    C11 C12 . 1.395(5) ?
    C11 H11 . 0.9500 ?
    C12 C13 . 1.391(5) ?
    C12 H12 . 0.9500 ?
    C13 C14 . 1.382(6) ?
    C13 Cl2 . 1.742(4) ?
    C14 C15 . 1.387(6) ?
    C14 H14 . 0.9500 ?
    C15 H15 . 0.9500 ?
loop_
    _geom_angle_atom_site_label_1
    _geom_angle_atom_site_label_2
    _geom_angle_atom_site_label_3
    _geom_angle_site_symmetry_1
    _geom_angle_site_symmetry_3
    _geom_angle
    _geom_angle_publ_flag
    C6 C1 C2 . . 120.6(3) ?
    C6 C1 H1 . . 119.7 ?
    C2 C1 H1 . . 119.7 ?
    C1 C2 C3 . . 118.4(3) ?
    C1 C2 H2 . . 120.8 ?
    C3 C2 H2 . . 120.8 ?
    C4 C3 C2 . . 121.8(3) ?
    C4 C3 Cl1 . . 119.6(3) ?
    C2 C3 Cl1 . . 118.5(3) ?
    C3 C4 C5 . . 119.0(3) ?
    C3 C4 H4 . . 120.5 ?
    C5 C4 H4 . . 120.5 ?
    C4 C5 C6 . . 120.6(3) ?
    C4 C5 H5 . . 119.7 ?
    C6 C5 H5 . . 119.7 ?
    C1 C6 C5 . . 119.5(3) ?
    C1 C6 C7 . . 123.0(3) ?
    C5 C6 C7 . . 117.3(3) ?
    O1 C7 C8 . . 120.8(3) ?
    O1 C7 C6 . . 121.0(3) ?
    C8 C7 C6 . . 118.2(3) ?
    C9 C8 C7 . . 122.4(3) ?
    C9 C8 Br1 . . 124.4(3) ?
    C7 C8 Br1 . . 113.0(2) ?
    C8 C9 C10 . . 134.7(3) ?
    C8 C9 H9 . . 112.7 ?
    C10 C9 H9 . . 112.7 ?
    C11 C10 C15 . . 118.7(3) ?
    C11 C10 C9 . . 115.2(3) ?
    C15 C10 C9 . . 126.1(3) ?
    C10 C11 C12 . . 121.6(3) ?
    C10 C11 H11 . . 119.2 ?
    C12 C11 H11 . . 119.2 ?
    C13 C12 C11 . . 117.8(4) ?
    C13 C12 H12 . . 121.1 ?
    C11 C12 H12 . . 121.1 ?
    C14 C13 C12 . . 122.1(4) ?
    C14 C13 Cl2 . . 119.5(3) ?
    C12 C13 Cl2 . . 118.4(3) ?
    C13 C14 C15 . . 119.1(3) ?
    C13 C14 H14 . . 120.5 ?
    C15 C14 H14 . . 120.5 ?
    C14 C15 C10 . . 120.7(4) ?
    C14 C15 H15 . . 119.7 ?
    C10 C15 H15 . . 119.7 ?
loop_
    _geom_torsion_atom_site_label_1
    _geom_torsion_atom_site_label_2
    _geom_torsion_atom_site_label_3
    _geom_torsion_atom_site_label_4
    _geom_torsion_site_symmetry_1
    _geom_torsion_site_symmetry_2
    _geom_torsion_site_symmetry_3
    _geom_torsion_site_symmetry_4
    _geom_torsion
    _geom_torsion_publ_flag
    C6 C1 C2 C3 . . . . -0.6(5) ?
    C1 C2 C3 C4 . . . . 1.4(5) ?
    C1 C2 C3 Cl1 . . . . -176.1(3) ?
    C2 C3 C4 C5 . . . . -1.3(5) ?
    Cl1 C3 C4 C5 . . . . 176.2(3) ?
    C3 C4 C5 C6 . . . . 0.2(5) ?
    C2 C1 C6 C5 . . . . -0.4(5) ?
    C2 C1 C6 C7 . . . . 174.1(3) ?
    C4 C5 C6 C1 . . . . 0.6(5) ?
    C4 C5 C6 C7 . . . . -174.3(3) ?
    C1 C6 C7 O1 . . . . -149.5(4) ?
    C5 C6 C7 O1 . . . . 25.2(5) ?
    C1 C6 C7 C8 . . . . 32.8(5) ?
    C5 C6 C7 C8 . . . . -152.5(3) ?
    O1 C7 C8 C9 . . . . -145.1(4) ?
    C6 C7 C8 C9 . . . . 32.6(5) y
    O1 C7 C8 Br1 . . . . 31.2(5) y
    C6 C7 C8 Br1 . . . . -151.1(3) ?
    C7 C8 C9 C10 . . . . 174.4(4) y
    Br1 C8 C9 C10 . . . . -1.5(6) ?
    C8 C9 C10 C11 . . . . 165.5(4) ?
    C8 C9 C10 C15 . . . . -15.5(7) ?
    C15 C10 C11 C12 . . . . -0.4(6) ?
    C9 C10 C11 C12 . . . . 178.7(3) ?
    C10 C11 C12 C13 . . . . -2.0(6) ?
    C11 C12 C13 C14 . . . . 2.5(5) ?
    C11 C12 C13 Cl2 . . . . -178.3(3) ?
    C12 C13 C14 C15 . . . . -0.5(5) ?
    Cl2 C13 C14 C15 . . . . -179.6(3) ?
    C13 C14 C15 C10 . . . . -2.1(5) ?
    C11 C10 C15 C14 . . . . 2.5(5) ?
    C9 C10 C15 C14 . . . . -176.5(4) ?
loop_
    _geom_hbond_atom_site_label_D
    _geom_hbond_atom_site_label_H
    _geom_hbond_atom_site_label_A
    _geom_hbond_site_symmetry_A
    _geom_hbond_distance_DH
    _geom_hbond_distance_HA
    _geom_hbond_distance_DA
    _geom_hbond_angle_DHA
    C1 H1 O1 2_646 0.95 2.47 3.411(5) 171
    C11 H11 Cl1 2_647 0.95 2.81 3.619(4) 143
    C15 H15 Br1 . 0.95 2.69 3.377(4) 129
data_global
_journal_date_recd_electronic     2009-06-15
_journal_date_accepted     2009-09-21
_journal_name_full     'Acta Crystallographica, Section E'
_journal_year     2009
_journal_volume     65
_journal_issue     11
_journal_page_first     o2648
_journal_page_last     o2648
_journal_paper_category     QO
_journal_coeditor_code     LX2111
_publ_contact_author_name     'William T. A. Harrison'
_publ_contact_author_address
;
Department of Chemistry
University of Aberdeen
Aberdeen  AB24 3UE
Scotland
;
_publ_contact_author_email     w.harrison@abdn.ac.uk
_publ_contact_author_fax     ' 44 1224 272921 '
_publ_contact_author_phone     ' 44 1224 272897 '
_publ_section_title
;
2-Bromo-1,3-bis(4-chlorophenyl)prop-2-en-1-one
;
loop_
    _publ_author_name
    _publ_author_address
    'Harrison, William T. A.'
;
Department of Chemistry
    University of Aberdeen
    Meston Walk
    Aberdeen AB24 3UE
    Scotland
;
    'Hakim Al-Arique, Q. N. M.'
;
Department of Studies in Chemistry
University of Mysore
Manasagangotri
Mysore 570 006
India
;
    'Narayana, B.'
;
Department of Chemistry
Mangalore University
Mangalagangotri 574 199
India
;
    'Yathirajan, H. S.'
;
Department of Studies in Chemistry
University of Mysore
Manasagangotri
Mysore 570 006
India
;
    'Sarojini, B. K.'
;
Department of Chemistry
P. A. College of Engineering
Nadupadavu
Mangalore 574 153
India
;
