# Supplementary material for: 2-Bromo-1,3-bis­(4-chloro­phen­yl)prop-2-en-1-one
Source: Acta Crystallogr Sect E Struct Rep Online. 2009 Oct 3;65(Pt 11):o2648. doi: 10.1107/S160053680903815X (PMC2971337; doi:10.1107/S160053680903815X)
Supplement: Supplementary file 2 [file e-65-o2648-Isup2.hkl]

# 
# h,k,l, Fc-squared, Fo-squared, sigma(Fo-squared) and status flag 
# 
data_I
_shelx_title '  HSY30  SOTON DATA' 
_shelx_refln_list_code          4 
_shelx_F_calc_maximum      104.70 
_exptl_crystal_F_000       352.00 
_reflns_d_resolution_high  0.7687 
 
loop_ 
 _symmetry_equiv_pos_as_xyz 
 'x, y, z' 
 '-x, y+1/2, -z' 
 
_cell_length_a     7.7416 
_cell_length_b     9.7981 
_cell_length_c     9.6717 
_cell_angle_alpha  90.000 
_cell_angle_beta  109.075 
_cell_angle_gamma  90.000 
 
_shelx_F_squared_multiplier     1.000 
 
loop_ 
 _refln_index_h 
 _refln_index_k 
 _refln_index_l 
 _refln_F_squared_calc 
 _refln_F_squared_meas 
 _refln_F_squared_sigma 
 _refln_observed_status 
   0 -12   0       82.40       82.01     14.61 o 
   1 -12   0       29.54       39.58      8.64 o 
   2 -12   0       14.03        7.20      7.21 o 
   3 -12   0      112.20      128.48     16.41 o 
   1 -11   0      237.59      257.36     16.29 o 
   2 -11   0        1.73       -0.99      5.21 o 
   3 -11   0       72.83       52.16     10.83 o 
   4 -11   0      137.36      134.45     13.05 o 
   0 -10   0      532.08      455.86     40.00 o 
   1 -10   0       22.56       21.57      5.48 o 
   2 -10   0       81.92       78.81      8.23 o 
   3 -10   0      397.04      409.26     24.39 o 
   4 -10   0       73.97       86.69     11.38 o 
   5 -10   0      147.52      132.40     16.16 o 
   1  -9   0       80.81       77.69      6.88 o 
   2  -9   0      463.97      463.22     18.18 o 
   3  -9   0      186.65      176.84     12.08 o 
   4  -9   0       88.75      106.59     12.22 o 
   5  -9   0      136.64      109.47     13.75 o 
   6  -9   0        6.62        7.70     10.18 o 
   0  -8   0     1064.67     1055.47     51.55 o 
   1  -8   0      545.56      533.18     17.97 o 
   2  -8   0      294.77      287.42     10.90 o 
   3  -8   0      236.12      227.44     10.04 o 
   4  -8   0       23.74       18.67      4.69 o 
   5  -8   0       61.29       60.56      8.09 o 
   6  -8   0      188.84      178.57     22.28 o 
   7  -8   0       16.46       12.24      9.19 o 
   1  -7   0      647.69      607.30     15.38 o 
   2  -7   0       94.46       99.71      4.40 o 
   3  -7   0      191.29      197.71      7.80 o 
   4  -7   0      261.43      256.54     13.35 o 
   5  -7   0       68.38       74.55      8.76 o 
   6  -7   0      282.75      269.27     19.96 o 
   7  -7   0      142.48      162.35     21.92 o 
   0  -6   0     3097.16     3100.36     91.09 o 
   1  -6   0       75.48       67.61      3.49 o 
   2  -6   0      822.06      891.66     20.10 o 
   3  -6   0      639.14      637.28     16.99 o 
   4  -6   0      166.03      146.01      7.23 o 
   5  -6   0      676.69      665.34     31.04 o 
   6  -6   0       34.51       37.16     12.80 o 
   7  -6   0       24.30       20.33     10.39 o 
   8  -6   0       10.93        2.52      8.37 o 
   1  -5   0     2107.06     2148.95     39.41 o 
   2  -5   0     1232.33     1253.45     23.04 o 
   3  -5   0       18.47       13.31      2.91 o 
   4  -5   0      988.89      989.34     31.13 o 
   5  -5   0      301.94      310.17     15.20 o 
   6  -5   0      332.19      318.50     22.08 o 
   7  -5   0      394.62      384.29     21.92 o 
   8  -5   0       43.13       49.04     14.38 o 
   0  -4   0     2713.07     2698.09     86.37 o 
   1  -4   0      242.73      229.54      9.74 o 
   2  -4   0     2092.90     2155.95     45.77 o 
   3  -4   0     1782.13     1815.62     43.25 o 
   4  -4   0       28.87       29.49      2.98 o 
   5  -4   0      361.18      353.22     15.76 o 
   6  -4   0      230.92      214.44     12.80 o 
   7  -4   0       26.66       30.00      4.80 o 
   8  -4   0      122.76      103.58     13.86 o 
   9  -4   0       15.32       24.06     10.38 o 
   1  -3   0      601.74      531.19     13.44 o 
   2  -3   0     2268.82     2198.07     49.51 o 
   3  -3   0      316.55      318.70      9.19 o 
   4  -3   0      677.23      661.84     16.58 o 
   5  -3   0      572.67      538.44     17.35 o 
   6  -3   0      366.06      377.38     16.54 o 
   7  -3   0      904.25      901.92     48.76 o 
   8  -3   0       67.42       62.37     10.95 o 
   9  -3   0       64.11       61.03      8.78 o 
   0  -2   0    10953.17     9838.29    449.46 o 
   1  -2   0     2326.68     2214.44     61.04 o 
   2  -2   0     2212.63     2123.82     53.40 o 
   3  -2   0     3025.39     3060.19     59.77 o 
   4  -2   0      427.23      450.08     10.54 o 
   6  -2   0      596.32      609.83     27.68 o 
   7  -2   0       28.96       27.89      7.20 o 
   8  -2   0       89.86      103.06     17.47 o 
   9  -2   0      127.47      128.63     15.33 o 
   1  -1   0     1259.94     1183.65     43.53 o 
   2  -1   0     7046.53     6834.27    165.00 o 
   3  -1   0       98.68      128.52      4.14 o 
   4  -1   0     2289.88     2220.63     40.79 o 
   5  -1   0      462.75      444.08     11.16 o 
   6  -1   0      730.90      741.64     30.20 o 
   7  -1   0      292.03      257.05     15.63 o 
   8  -1   0        1.98       15.75      8.29 o 
   9  -1   0       85.90       89.57     12.99 o 
   2   0   0     1156.89     1145.48     30.80 o 
   3   0   0     2115.90     2119.21     45.60 o 
   4   0   0       85.63       74.36      3.41 o 
   5   0   0      869.36      778.06     22.13 o 
   6   0   0      157.75      145.94      8.39 o 
   7   0   0        3.56        5.48      3.90 o 
   8   0   0       57.23       53.76     10.02 o 
   9   0   0      279.60      328.94     41.40 o 
   1   1   0      989.66      936.11     31.80 o 
   2   1   0     7860.31     7478.57    212.30 o 
   3   1   0      136.09      148.38      6.98 o 
   4   1   0     2222.89     2070.02     47.82 o 
   5   1   0      473.15      458.55     16.22 o 
   6   1   0      673.62      684.36     27.17 o 
   7   1   0      338.59      312.92     18.21 o 
   8   1   0        0.71        2.11      6.86 o 
   9   1   0       78.59       60.17     11.24 o 
   0   2   0    10963.00     9771.79    382.84 o 
   1   2   0     2470.79     2359.16     76.53 o 
   2   2   0     1869.85     1813.76     48.81 o 
   3   2   0     2916.51     2959.40     65.29 o 
   4   2   0      413.12      424.34     11.19 o 
   5   2   0      120.32      136.91      6.17 o 
   6   2   0      696.54      741.66     30.34 o 
   7   2   0       36.66       44.13      7.84 o 
   8   2   0      102.51      114.45     13.11 o 
   9   2   0      116.13       97.28     14.00 o 
   2   3   0     2270.87     2244.99     54.42 o 
   3   3   0      248.73      252.97      7.17 o 
   4   3   0      628.31      622.94     14.22 o 
   5   3   0      535.30      496.82     16.25 o 
   6   3   0      338.87      338.45     16.88 o 
   7   3   0      865.27      953.08     55.92 o 
   8   3   0       70.71       69.98     10.71 o 
   9   3   0       64.37       71.23     13.15 o 
   0   4   0     2534.92     2487.85    104.01 o 
   1   4   0      153.36      166.22      5.61 o 
   2   4   0     1898.40     2021.79     45.85 o 
   3   4   0     1658.94     1676.13     36.17 o 
   4   4   0       33.05       27.01      3.21 o 
   5   4   0      410.83      425.00     16.73 o 
   6   4   0      200.04      189.12     12.20 o 
   7   4   0       34.86       47.69      6.84 o 
   8   4   0       92.50       78.85     10.98 o 
   9   4   0       11.04        2.86      7.63 o 
   1   5   0     2365.38     2408.70     58.78 o 
   2   5   0     1113.50     1149.42     32.56 o 
   3   5   0       28.66       27.16      2.61 o 
   4   5   0      930.72      908.38     24.33 o 
   5   5   0      247.64      260.44     14.49 o 
   6   5   0      315.49      262.97     17.07 o 
   7   5   0      328.88      320.40     22.78 o 
   8   5   0       52.43       48.95      9.54 o 
   0   6   0     2876.59     2925.28    105.43 o 
   2   6   0      799.17      878.17     22.63 o 
   3   6   0      680.33      696.06     21.96 o 
   4   6   0      186.94      186.24     10.65 o 
   5   6   0      668.33      666.18     30.39 o 
   6   6   0       75.34       73.60      7.21 o 
   7   6   0       34.57       27.73      7.39 o 
   8   6   0       10.57        8.51      7.24 o 
   1   7   0      708.27      682.65     21.89 o 
   2   7   0      137.39      133.58      6.79 o 
   3   7   0      223.35      213.70      9.58 o 
   4   7   0      157.21      178.00     15.50 o 
   5   7   0       45.94       44.92      7.98 o 
   6   7   0      253.34      265.79     20.42 o 
   7   7   0      165.74      177.29     17.80 o 
   0   8   0      774.35      817.18     37.18 o 
   1   8   0      624.98      642.42     23.01 o 
   2   8   0      221.48      243.24      9.84 o 
   3   8   0      269.90      284.64     12.94 o 
   4   8   0       22.11       19.82      3.39 o 
   5   8   0       73.45       84.38     18.37 o 
   6   8   0      191.77      201.53     39.89 o 
   7   8   0       14.73       18.62      6.94 o 
   2   9   0      366.32      354.50     17.82 o 
   3   9   0      172.38      166.13     13.95 o 
   4   9   0       75.07       80.01      8.82 o 
   5   9   0      101.49      105.75     12.67 o 
   6   9   0        8.51       -0.70      6.32 o 
   0  10   0      516.03      601.99     68.69 o 
   1  10   0       28.80       26.44      5.08 o 
   2  10   0       46.91       72.22     13.11 o 
   3  10   0      307.95      307.05     43.16 o 
   4  10   0       77.36       82.61     17.27 o 
   5  10   0      182.78      177.92     21.11 o 
   1  11   0      276.72      310.38     39.59 o 
   2  11   0        7.10        7.45      9.77 o 
   4  11   0      143.71      152.85     30.97 o 
   2  12   0        9.47       26.09     14.47 o 
   3  12   0       95.56       68.31     25.27 o 
  -3 -12   1       23.91       25.74     10.94 o 
  -2 -12   1      173.99      178.54     15.54 o 
  -1 -12   1      125.83      123.37     15.03 o 
   0 -12   1       36.54       30.08      7.56 o 
   1 -12   1       65.46       72.77     12.20 o 
   2 -12   1      154.23      146.13     16.93 o 
  -4 -11   1        6.39       16.27      9.70 o 
  -3 -11   1      157.91      146.31     14.10 o 
  -2 -11   1      124.78       88.31     11.60 o 
  -1 -11   1       86.87      119.21     10.61 o 
   0 -11   1       75.19       55.50      7.59 o 
   1 -11   1      122.09      111.15      9.99 o 
   2 -11   1        7.45       -1.61      5.96 o 
   3 -11   1       99.93       93.34     11.17 o 
   4 -11   1        2.41       -0.65     14.58 o 
  -6 -10   1       37.22       27.20      9.12 o 
  -5 -10   1       48.04       67.25     11.32 o 
  -4 -10   1      209.58      184.20     18.82 o 
  -3 -10   1      115.77      129.00     12.07 o 
  -2 -10   1       92.88       82.15      7.81 o 
  -1 -10   1      198.09      216.86     12.45 o 
   0 -10   1       16.90       10.12      4.93 o 
   1 -10   1      550.68      553.99     28.97 o 
   2 -10   1      169.78      226.86     14.38 o 
   3 -10   1      214.90      214.30     15.68 o 
   4 -10   1       18.81       12.95      6.47 o 
   5 -10   1       40.64       46.19     11.00 o 
  -6  -9   1       24.45        7.99      7.79 o 
  -5  -9   1      186.68      183.01     17.25 o 
  -4  -9   1       30.06       27.98      7.43 o 
  -3  -9   1      402.11      441.92     23.89 o 
  -2  -9   1      173.84      140.80      9.46 o 
  -1  -9   1       80.26       74.72      8.10 o 
   0  -9   1      342.23      340.18     17.87 o 
   1  -9   1      280.65      304.09     16.00 o 
   2  -9   1       77.30       73.47      5.70 o 
   3  -9   1       76.66       78.70      7.46 o 
   4  -9   1       34.88       33.12      7.52 o 
   5  -9   1      142.23      133.15     13.52 o 
  -7  -8   1       49.94       37.67     15.37 o 
  -6  -8   1       19.70       12.75      6.89 o 
  -5  -8   1       54.38       47.89      9.69 o 
  -4  -8   1      452.13      494.76     25.65 o 
  -3  -8   1       85.61       94.14      7.36 o 
  -2  -8   1      255.43      276.37     10.50 o 
  -1  -8   1      146.18      140.09      6.50 o 
   0  -8   1      130.06      136.80      7.21 o 
   1  -8   1     1477.66     1457.71     62.00 o 
   2  -8   1       40.82       36.54      3.76 o 
   3  -8   1      200.93      197.87     10.23 o 
   4  -8   1      523.99      454.49     27.72 o 
   5  -8   1      124.84      107.15     11.96 o 
   6  -8   1       92.81       64.31     13.21 o 
   7  -8   1       88.25       53.60     15.95 o 
  -8  -7   1       61.61       70.91     12.06 o 
  -7  -7   1       30.89       24.68      7.38 o 
  -6  -7   1      109.59       93.13     13.09 o 
  -5  -7   1      382.45      400.54     21.59 o 
  -4  -7   1       53.62       56.25      5.41 o 
  -3  -7   1      523.48      528.59     19.51 o 
  -2  -7   1      592.81      586.67     14.39 o 
  -1  -7   1      358.42      382.91     10.55 o 
   0  -7   1     1243.17     1342.33     33.15 o 
   1  -7   1      210.44      200.78      6.86 o 
   2  -7   1      676.21      655.41     19.06 o 
   3  -7   1      856.12      844.58     27.52 o 
   4  -7   1      149.23      117.68      7.56 o 
   5  -7   1      157.42      150.11     10.65 o 
   6  -7   1       35.54       46.91     13.73 o 
   7  -7   1       25.70       30.47     12.86 o 
  -8  -6   1       23.33       13.15     10.33 o 
  -7  -6   1      159.94      158.48     15.06 o 
  -6  -6   1       42.99       51.60      7.54 o 
  -5  -6   1      214.74      208.26     15.58 o 
  -4  -6   1      279.43      286.97     10.59 o 
  -3  -6   1      430.30      429.39     12.28 o 
  -2  -6   1     1311.14     1288.98     26.53 o 
  -1  -6   1      970.72      996.22     22.12 o 
   0  -6   1      292.66      324.80      8.89 o 
   1  -6   1      237.78      225.59      7.35 o 
   2  -6   1      676.38      660.47     16.17 o 
   3  -6   1      195.13      187.85      6.32 o 
   4  -6   1     1120.60     1171.49     39.87 o 
   5  -6   1      207.24      201.40     16.10 o 
   6  -6   1       24.24       16.10      7.48 o 
   7  -6   1      229.13      234.97     19.49 o 
   8  -6   1        1.14        2.88      7.16 o 
  -8  -5   1       80.43       77.98     11.61 o 
  -7  -5   1       33.09       33.20      7.62 o 
  -6  -5   1      426.62      499.01     28.24 o 
  -4  -5   1       19.64       18.41      2.74 o 
  -3  -5   1      557.74      503.05     13.96 o 
  -2  -5   1     1763.79     1755.40     33.61 o 
  -1  -5   1     1115.75     1057.12     20.58 o 
   0  -5   1     2104.76     2184.45     47.81 o 
   1  -5   1     1899.74     2040.59     36.16 o 
   2  -5   1     1034.60     1028.60     19.29 o 
   3  -5   1     1656.00     1714.08     36.85 o 
   4  -5   1      169.69      162.32      7.33 o 
   5  -5   1       30.86       35.46      3.83 o 
   6  -5   1      136.33      134.14     11.97 o 
   7  -5   1       84.51       97.52     11.58 o 
   8  -5   1       87.70      105.57     12.93 o 
  -9  -4   1      130.84      102.03     14.55 o 
  -8  -4   1       16.84       14.71      5.55 o 
  -7  -4   1      141.35      142.66     10.93 o 
  -6  -4   1      542.55      514.99     26.96 o 
  -5  -4   1      200.97      200.84      8.99 o 
  -4  -4   1     1882.19     1884.50     44.28 o 
  -3  -4   1      801.52      833.43     17.50 o 
  -2  -4   1     1703.67     1610.07     31.84 o 
  -1  -4   1     1152.77     1130.05     25.36 o 
   0  -4   1       75.42       97.16      3.61 o 
   1  -4   1     1359.95     1342.39     28.33 o 
   2  -4   1      398.99      332.27      7.57 o 
   3  -4   1     1198.16     1189.18     26.85 o 
   4  -4   1     1036.76     1061.68     29.46 o 
   5  -4   1      735.20      678.87     26.52 o 
   6  -4   1      230.33      234.32     12.64 o 
   7  -4   1      251.15      230.29     20.54 o 
   8  -4   1       74.91       38.64     10.04 o 
  -9  -3   1       84.87       94.79     22.01 o 
  -8  -3   1      162.39      165.52     12.21 o 
  -7  -3   1       25.56       26.41      5.02 o 
  -6  -3   1       27.98       23.48      4.19 o 
  -5  -3   1     1255.86     1291.17     41.40 o 
  -4  -3   1      714.23      716.24     15.43 o 
  -3  -3   1     1039.18     1031.80     21.89 o 
  -2  -3   1     1264.05     1294.32     36.83 o 
  -1  -3   1      149.29      177.82      4.99 o 
   0  -3   1     9302.90     8902.84    210.61 o 
   1  -3   1      563.29      576.80     13.05 o 
   2  -3   1     3618.67     3576.12     72.46 o 
   3  -3   1      439.31      417.02      9.40 o 
   4  -3   1       57.31       68.47      3.41 o 
   5  -3   1      660.77      654.65     19.13 o 
   6  -3   1       33.48       45.60      6.99 o 
   7  -3   1        7.28        8.16      6.20 o 
   8  -3   1       79.93       79.62     13.48 o 
  -9  -2   1       87.78       79.82     11.14 o 
  -8  -2   1       19.98       26.52      5.60 o 
  -7  -2   1      293.16      265.16     18.82 o 
  -6  -2   1      174.51      164.93      8.50 o 
  -5  -2   1      123.51      107.78      5.23 o 
  -4  -2   1     4583.56     4732.20     87.90 o 
  -3  -2   1      283.03      244.30      6.98 o 
  -2  -2   1     8079.70     8292.48    198.44 o 
  -1  -2   1      527.93      471.06     13.44 o 
   0  -2   1      631.00      727.46     18.75 o 
   1  -2   1     2419.56     2297.02     53.28 o 
   2  -2   1      931.41      852.63     21.66 o 
   3  -2   1        2.57        1.53      2.11 o 
   4  -2   1     1943.11     1903.62     41.19 o 
   5  -2   1      809.67      833.97     26.85 o 
   6  -2   1      471.65      479.08     23.09 o 
   7  -2   1      452.95      561.05     36.05 o 
   8  -2   1        7.27       15.67      8.14 o 
   9  -2   1      120.77      126.16     14.93 o 
  -9  -1   1       69.01       60.46     12.35 o 
  -8  -1   1      290.16      312.60     22.67 o 
  -7  -1   1       41.63       46.10      4.69 o 
  -6  -1   1      514.55      559.13     21.13 o 
  -5  -1   1      438.51      442.09     11.16 o 
  -4  -1   1       46.08       57.72      3.46 o 
  -3  -1   1     1568.18     1494.09     33.01 o 
  -1  -1   1       16.64       38.75      4.73 o 
   1  -1   1     3527.50     3482.31    105.41 o 
   2  -1   1     2683.52     2675.61     77.38 o 
   3  -1   1     2754.02     2622.61     50.52 o 
   4  -1   1      386.47      378.86     10.48 o 
   5  -1   1      483.72      497.85     15.22 o 
   6  -1   1       48.48       57.43      5.85 o 
   7  -1   1       14.45        3.98      6.15 o 
   8  -1   1       59.32       66.45     11.30 o 
   9  -1   1       15.02        7.24     11.59 o 
  -9   0   1        2.63       11.67      8.42 o 
  -8   0   1       65.12       49.49      9.37 o 
  -7   0   1      537.23      588.01     29.46 o 
  -6   0   1      298.35      270.41     10.47 o 
  -5   0   1     1110.61     1179.71     27.68 o 
  -4   0   1     3317.60     3250.60     69.47 o 
  -3   0   1       38.75       48.69      2.71 o 
  -2   0   1     1278.05     1091.89     28.90 o 
   1   0   1     1750.88     1660.27     47.17 o 
   2   0   1     4515.96     4405.98    100.56 o 
   3   0   1       37.22       39.61      2.48 o 
   4   0   1     1310.64     1248.62     30.60 o 
   5   0   1      456.53      422.04     14.18 o 
   6   0   1       85.78       85.14      7.25 o 
   7   0   1      728.14      766.36     56.58 o 
   8   0   1       19.52       33.21     11.08 o 
   9   0   1      255.89      238.34     21.19 o 
  -9   1   1       68.77       71.03     11.56 o 
  -8   1   1      314.62      348.16     29.33 o 
  -7   1   1       38.15       40.48      6.66 o 
  -6   1   1      464.98      498.21     22.15 o 
  -5   1   1      513.76      518.97     18.48 o 
  -4   1   1       50.14       57.49      3.33 o 
  -3   1   1     2072.99     1950.66     55.47 o 
  -1   1   1       13.89       26.66      1.61 o 
   0   1   1      247.45      215.87      9.71 o 
   1   1   1     3456.41     3322.55     91.54 o 
   2   1   1     2541.84     2511.77     61.83 o 
   3   1   1     2502.60     2323.53     51.08 o 
   4   1   1      378.34      358.51     11.64 o 
   5   1   1      549.74      542.53     17.68 o 
   6   1   1       29.55       29.72      3.85 o 
   7   1   1       18.37       16.89      7.03 o 
   8   1   1       31.06       53.47     10.64 o 
   9   1   1       22.22       12.33      9.23 o 
  -9   2   1       84.47       70.49     10.75 o 
  -8   2   1       27.71       29.31     11.17 o 
  -7   2   1      266.27      248.37     28.13 o 
  -6   2   1      197.29      203.09     10.48 o 
  -5   2   1      149.77      122.54      6.04 o 
  -4   2   1     5064.90     5165.14     99.00 o 
  -3   2   1      295.87      267.87      7.90 o 
  -2   2   1     7295.54     7403.78    200.32 o 
  -1   2   1      571.97      508.84     15.02 o 
   0   2   1      611.48      711.53     24.99 o 
   1   2   1     2599.87     2420.20     67.72 o 
   2   2   1      695.81      658.11     18.82 o 
   3   2   1        5.26        3.75      1.98 o 
   4   2   1     1750.35     1779.97     44.92 o 
   5   2   1      821.55      805.60     28.38 o 
   6   2   1      429.62      397.79     18.90 o 
   7   2   1      373.68      444.59     34.47 o 
   8   2   1        7.14       15.43      7.93 o 
   9   2   1      128.51      127.73     16.71 o 
  -9   3   1       87.67       80.12     12.35 o 
  -8   3   1      161.99      157.73     14.60 o 
  -7   3   1       31.58       36.09      5.70 o 
  -6   3   1       40.47       26.24      4.41 o 
  -5   3   1     1217.83     1255.59     37.03 o 
  -4   3   1      772.65      815.90     18.85 o 
  -3   3   1     1231.29     1225.75     28.05 o 
  -2   3   1     1246.95     1289.96     29.18 o 
   0   3   1     9130.90     8741.88    202.23 o 
   1   3   1      469.47      510.49     14.31 o 
   2   3   1     3585.56     3589.90     92.18 o 
   3   3   1      349.27      336.63      9.70 o 
   4   3   1       60.19       79.30      5.04 o 
   5   3   1      713.40      738.65     28.36 o 
   6   3   1       46.99       54.69      6.09 o 
   7   3   1       14.27       14.13      6.50 o 
   8   3   1       95.52      110.85     13.11 o 
  -9   4   1      110.47       99.84     12.85 o 
  -8   4   1       12.64        4.40      5.33 o 
  -7   4   1      171.56      171.76     16.60 o 
  -6   4   1      465.43      434.47     18.96 o 
  -5   4   1      243.53      243.75     10.29 o 
  -4   4   1     1659.10     1635.96     35.86 o 
  -3   4   1      893.58      945.18     22.33 o 
  -2   4   1     1677.81     1572.06     37.88 o 
  -1   4   1     1167.57     1147.49     31.92 o 
   0   4   1       89.08      108.91      3.65 o 
   1   4   1     1099.71     1059.52     27.89 o 
   3   4   1     1365.44     1339.05     35.46 o 
   4   4   1     1027.15     1090.04     34.53 o 
   5   4   1      687.42      685.62     28.55 o 
   6   4   1      194.51      234.92     16.73 o 
   7   4   1      226.93      211.52     16.36 o 
   8   4   1       71.74       47.88      8.86 o 
  -8   5   1       90.47       86.30     12.84 o 
  -7   5   1       32.61       37.74      7.73 o 
  -6   5   1      460.07      502.34     27.59 o 
  -5   5   1       70.35       58.40      5.33 o 
  -4   5   1       13.75       16.78      3.28 o 
  -3   5   1      666.06      605.13     16.33 o 
  -2   5   1     1652.76     1682.07     40.35 o 
  -1   5   1     1206.16     1138.88     30.00 o 
   0   5   1     1802.79     1955.14     43.79 o 
   1   5   1     1885.80     2063.82     50.00 o 
   2   5   1      873.33      888.11     20.92 o 
   3   5   1     1687.40     1723.22     44.74 o 
   4   5   1      166.71      162.00      6.44 o 
   5   5   1       44.19       54.58      8.81 o 
   6   5   1      137.05      115.13     10.97 o 
   7   5   1       91.73      106.14     10.65 o 
   8   5   1      103.83       97.10     11.95 o 
  -8   6   1       27.38       51.43     12.24 o 
  -7   6   1      143.49      159.47     15.43 o 
  -6   6   1       20.49       21.96      6.31 o 
  -5   6   1      223.57      234.98     13.32 o 
  -4   6   1      232.91      261.37     11.94 o 
  -3   6   1      406.19      402.44     15.04 o 
  -2   6   1     1220.03     1249.06     33.54 o 
  -1   6   1     1247.70     1264.54     31.28 o 
   0   6   1      271.67      313.54      8.59 o 
   2   6   1      597.16      578.46     17.40 o 
   3   6   1      218.73      230.22      9.99 o 
   4   6   1     1126.61     1185.92     38.57 o 
   5   6   1      178.91      189.95     11.87 o 
   6   6   1       20.03       13.62      6.34 o 
   7   6   1      185.06      196.90     17.73 o 
   8   6   1        1.67       -0.42      6.74 o 
  -8   7   1       57.46       56.42      8.85 o 
  -7   7   1       32.68       16.67     10.38 o 
  -6   7   1      110.25      104.26     14.74 o 
  -5   7   1      483.29      524.03     35.35 o 
  -4   7   1       60.94       68.02      5.89 o 
  -3   7   1      695.26      714.46     34.10 o 
  -2   7   1      455.92      451.64     15.73 o 
  -1   7   1      269.37      285.48     10.49 o 
   0   7   1     1218.97     1291.34     42.74 o 
   1   7   1      163.86      155.92      7.49 o 
   2   7   1      584.05      587.42     21.73 o 
   3   7   1      742.44      722.36     27.55 o 
   4   7   1      152.30      131.42      9.80 o 
   5   7   1      135.50      139.73     22.87 o 
   6   7   1       48.84       56.87      7.50 o 
   7   7   1       32.16       32.77      6.64 o 
  -7   8   1       22.60       24.27      8.77 o 
  -6   8   1        8.46        8.44      7.39 o 
  -5   8   1       57.19       54.19     11.03 o 
  -4   8   1      393.71      432.77     26.53 o 
  -3   8   1      107.09      100.99      6.00 o 
  -2   8   1      307.44      318.70     13.54 o 
   0   8   1      139.91      152.15      6.99 o 
   1   8   1     1505.44     1587.39     62.23 o 
   2   8   1       16.62       20.33      5.15 o 
   3   8   1      219.06      218.01     17.90 o 
   4   8   1      532.27      490.44     35.42 o 
   5   8   1      124.69      117.14     13.74 o 
   6   8   1       89.94       96.85      9.80 o 
   7   8   1       62.60       68.04     23.44 o 
  -6   9   1       45.70       34.20     15.98 o 
  -5   9   1      178.93      175.81     21.56 o 
  -4   9   1       41.54       29.57      8.27 o 
  -3   9   1      457.86      452.98     25.22 o 
  -2   9   1      121.04      104.35      8.22 o 
  -1   9   1       75.29       78.19      6.49 o 
   0   9   1      250.14      265.84     20.51 o 
   1   9   1      235.21      253.50     16.76 o 
   2   9   1       92.30       80.14      5.05 o 
   3   9   1      121.25      102.33     22.22 o 
   4   9   1       36.79       53.38     19.61 o 
   5   9   1      129.29      112.62     13.74 o 
   6   9   1      128.31      145.69     28.59 o 
  -6  10   1       28.13       29.00      9.60 o 
  -5  10   1       59.10       69.65     11.15 o 
  -4  10   1      143.39      142.36     17.92 o 
  -3  10   1      142.46      156.57     13.21 o 
  -2  10   1       73.09       71.85      9.25 o 
  -1  10   1      207.62      193.29     17.05 o 
   0  10   1       18.50       15.09      5.30 o 
   1  10   1      569.95      501.50     35.47 o 
   2  10   1      201.79      251.57     34.47 o 
   3  10   1      242.18      231.89     30.64 o 
   4  10   1       30.18       53.43     23.97 o 
   5  10   1       29.37       12.61     15.86 o 
  -4  11   1        5.14        8.91      6.14 o 
  -3  11   1      209.23      208.03     32.28 o 
  -2  11   1      112.67       83.74     17.76 o 
  -1  11   1       91.77       98.76     11.26 o 
   0  11   1       35.22       37.65     14.34 o 
   1  11   1      106.48      103.96     22.56 o 
   2  11   1        0.58        0.49     15.93 o 
   4  11   1        2.13        9.71     22.18 o 
  -3  12   1       27.93        9.92     10.51 o 
   1  12   1       78.52       72.26     16.91 o 
   2  12   1      158.84      148.10     31.45 o 
  -3 -12   2      137.78      142.30     22.12 o 
  -2 -12   2       31.20       25.85     14.40 o 
  -1 -12   2       50.49       58.14     11.61 o 
   0 -12   2       49.48       43.38     14.05 o 
   1 -12   2        0.36        0.99      8.32 o 
   2 -12   2       61.79       57.48      9.89 o 
  -5 -11   2       48.51       22.85     10.68 o 
  -4 -11   2      195.93      196.27     21.29 o 
  -3 -11   2        4.52       17.30     10.23 o 
  -2 -11   2       21.34       30.04      9.49 o 
  -1 -11   2       55.50       55.30      8.20 o 
   0 -11   2       89.96       78.62      8.76 o 
   1 -11   2      298.93      334.21     23.32 o 
   2 -11   2        7.33        1.01      6.10 o 
   3 -11   2       64.78       63.27      8.54 o 
   4 -11   2      101.31       94.99     25.49 o 
  -6 -10   2       32.58       25.91      9.63 o 
  -5 -10   2      217.79      211.95     22.78 o 
  -4 -10   2       44.20       47.22      8.38 o 
  -3 -10   2      335.04      387.00     26.64 o 
  -2 -10   2       51.58       38.67      8.97 o 
  -1 -10   2       96.19       87.44      7.49 o 
   0 -10   2      147.32      135.64     11.19 o 
   1 -10   2       82.67       75.44     10.50 o 
   2 -10   2      133.66      118.41     10.35 o 
   3 -10   2      134.17      121.98     13.97 o 
   4 -10   2      109.45      112.20     18.44 o 
   5 -10   2       90.37      103.02     24.52 o 
  -7  -9   2      164.17      156.46     14.29 o 
  -6  -9   2       33.81       16.91     11.46 o 
  -5  -9   2      169.21      177.85     14.42 o 
  -4  -9   2       63.08       58.51      7.71 o 
  -3  -9   2       67.26       53.62      6.17 o 
  -2  -9   2      661.70      663.91     28.20 o 
  -1  -9   2     1127.37     1177.61     46.09 o 
   0  -9   2      182.90      213.82     10.99 o 
   1  -9   2      377.74      387.41     18.90 o 
   2  -9   2      248.06      246.49     14.30 o 
   3  -9   2       24.44       29.50      5.84 o 
   4  -9   2      210.85      190.22     15.53 o 
   5  -9   2       16.77       24.77     18.21 o 
   6  -9   2       22.96       18.09     18.25 o 
  -7  -8   2       47.95       32.44      8.61 o 
  -6  -8   2      226.97      228.17     17.47 o 
  -5  -8   2       36.16       37.43      5.99 o 
  -4  -8   2       42.81       47.51      6.56 o 
  -3  -8   2      466.87      461.46     20.02 o 
  -2  -8   2      431.96      456.89     18.04 o 
  -1  -8   2     1409.98     1429.40     41.47 o 
   0  -8   2      397.42      419.19     15.51 o 
   1  -8   2      109.56      109.88      9.56 o 
   2  -8   2      369.91      333.22     14.03 o 
   3  -8   2      529.17      518.67     26.94 o 
   4  -8   2       64.42       57.18      8.77 o 
   5  -8   2       68.50       60.76      8.07 o 
   6  -8   2       55.26       49.64     16.56 o 
  -8  -7   2       42.14       41.03     14.70 o 
  -7  -7   2       96.69       96.57     12.05 o 
  -6  -7   2       98.03       83.86      9.92 o 
  -5  -7   2      219.83      237.24     15.26 o 
  -4  -7   2      750.36      748.90     29.91 o 
  -3  -7   2      727.61      690.26     21.97 o 
  -2  -7   2     1058.02     1086.33     30.87 o 
  -1  -7   2     1077.09     1083.35     24.77 o 
   0  -7   2        8.42       10.90      2.64 o 
   1  -7   2      733.82      718.44     19.92 o 
   2  -7   2      868.16      865.09     29.64 o 
   3  -7   2      238.39      206.43      8.95 o 
   4  -7   2      152.68      160.30     10.89 o 
   5  -7   2      242.23      207.23     18.45 o 
   6  -7   2       48.27       32.08      8.92 o 
   7  -7   2      129.47      130.32     28.22 o 
  -8  -6   2      203.62      226.03     15.76 o 
  -7  -6   2       88.91      117.87     12.64 o 
  -6  -6   2      206.94      232.73     17.03 o 
  -5  -6   2      516.41      553.04     27.53 o 
  -4  -6   2       40.89       51.61      4.70 o 
  -3  -6   2      732.70      730.35     18.51 o 
  -2  -6   2       48.28       51.89      5.05 o 
  -1  -6   2      316.55      331.63      9.04 o 
   0  -6   2     1293.71     1272.24     30.13 o 
   1  -6   2      327.44      331.25      9.40 o 
   2  -6   2      675.98      622.15     18.18 o 
   3  -6   2      103.31       88.91      4.53 o 
   4  -6   2       34.45       31.15      3.17 o 
   5  -6   2      428.88      393.74     21.69 o 
   6  -6   2       89.71      113.54     15.10 o 
   7  -6   2       68.13       84.84     17.49 o 
  -9  -5   2       66.20       74.83     12.58 o 
  -8  -5   2       57.18       52.21      7.47 o 
  -7  -5   2      180.69      201.26     18.68 o 
  -6  -5   2       34.66       38.73      6.70 o 
  -5  -5   2       95.02       99.06      7.18 o 
  -4  -5   2     1896.29     1886.60     44.70 o 
  -3  -5   2       18.71       21.95      2.84 o 
  -2  -5   2     1450.78     1454.60     31.28 o 
   0  -5   2      642.80      673.35     15.86 o 
   1  -5   2     1660.12     1583.22     29.41 o 
   2  -5   2      388.31      415.54     10.13 o 
   3  -5   2       40.75       39.44      2.28 o 
   4  -5   2      267.32      271.31     11.89 o 
   5  -5   2      226.22      206.08     11.99 o 
   6  -5   2      278.72      300.88     21.61 o 
   7  -5   2       77.27       78.51     14.30 o 
   8  -5   2       17.86       31.56     12.14 o 
  -9  -4   2       51.55       41.61     10.36 o 
  -8  -4   2      111.50      100.72      9.31 o 
  -7  -4   2       28.67       40.24      8.54 o 
  -6  -4   2      664.71      675.62     35.02 o 
  -5  -4   2      556.09      516.78     17.09 o 
  -4  -4   2       56.70       65.21      4.00 o 
  -3  -4   2      778.82      776.08     25.91 o 
  -2  -4   2     1142.75     1120.21     22.75 o 
  -1  -4   2       48.61       65.11      3.20 o 
   0  -4   2     3310.88     3237.23     66.73 o 
   1  -4   2      291.96      297.91      8.27 o 
   2  -4   2     1044.68     1001.66     21.93 o 
   3  -4   2     1037.97     1018.18     20.58 o 
   4  -4   2      392.84      389.93     11.13 o 
   5  -4   2      411.13      379.06     18.48 o 
   6  -4   2       71.09       71.30      6.57 o 
   7  -4   2       30.52       19.09      6.45 o 
   8  -4   2       19.12       21.01     20.10 o 
  -9  -3   2       14.65        6.74      8.38 o 
  -8  -3   2        7.67       10.46      5.57 o 
  -7  -3   2       94.87       94.55      7.51 o 
  -6  -3   2      509.38      454.49     17.50 o 
  -5  -3   2     1060.97     1076.94     35.56 o 
  -4  -3   2     2443.71     2550.20     55.10 o 
  -3  -3   2      456.71      493.33     10.83 o 
  -2  -3   2     3112.33     3048.45     66.23 o 
  -1  -3   2     2850.21     2923.60     76.54 o 
   0  -3   2     3320.05     3320.08     71.68 o 
   1  -3   2     2055.40     2150.56     49.55 o 
   2  -3   2     1740.22     1829.79     32.44 o 
   3  -3   2       53.48       52.37      2.48 o 
   4  -3   2     1015.47     1021.73     34.80 o 
   5  -3   2      277.51      276.45     12.11 o 
   6  -3   2      107.09      125.80     12.20 o 
   7  -3   2      354.74      346.39     25.32 o 
   8  -3   2       18.03       24.93      8.69 o 
  -9  -2   2       68.97       97.78     19.47 o 
  -8  -2   2      155.96      162.59     13.60 o 
  -7  -2   2      112.05      112.46      7.93 o 
  -6  -2   2      835.27      829.50     34.85 o 
  -5  -2   2      181.63      199.08      6.87 o 
  -4  -2   2      512.31      612.12     15.32 o 
  -3  -2   2      410.69      367.16     10.35 o 
  -2  -2   2     1459.79     1500.01     35.15 o 
  -1  -2   2      871.09      805.23     24.85 o 
   0  -2   2     4499.75     4565.10    117.49 o 
   1  -2   2     1251.62     1233.74     27.03 o 
   2  -2   2     1714.67     1759.99     32.89 o 
   3  -2   2     2499.85     2537.83     70.84 o 
   4  -2   2      643.18      661.27     15.99 o 
   5  -2   2      431.17      392.44     15.44 o 
   6  -2   2      107.32       96.32      8.76 o 
   7  -2   2      159.07      128.16     13.34 o 
   8  -2   2       50.73       45.02      9.82 o 
  -9  -1   2       73.32       76.62     11.94 o 
  -8  -1   2       72.91       74.97      8.13 o 
  -7  -1   2      383.96      426.21     21.52 o 
  -6  -1   2      905.00      968.29     34.64 o 
  -5  -1   2      270.89      258.67      8.45 o 
  -4  -1   2     4084.66     4003.62     71.88 o 
  -3  -1   2      568.06      563.57     14.66 o 
  -2  -1   2     3370.75     3197.28     94.01 o 
  -1  -1   2     1524.09     1398.15     42.65 o 
   0  -1   2      580.68      555.87     15.13 o 
   1  -1   2     1919.07     1887.73     39.00 o 
   2  -1   2       73.53       58.31      3.03 o 
   3  -1   2      235.14      247.68      8.02 o 
   4  -1   2      563.51      559.29     15.33 o 
   5  -1   2      785.84      781.26     24.86 o 
   6  -1   2      190.72      183.07     11.49 o 
   7  -1   2      566.19      629.62     42.49 o 
   8  -1   2       16.32       19.25      7.57 o 
  -9   0   2      136.02      111.03     14.43 o 
  -8   0   2      288.50      398.80     32.62 o 
  -7   0   2       17.60        9.93      3.54 o 
  -6   0   2       44.27       41.92      4.63 o 
  -5   0   2      256.06      268.20      9.16 o 
  -4   0   2       40.64       54.57      3.50 o 
  -3   0   2      641.06      525.35     14.29 o 
  -2   0   2     2720.36     3043.33     83.68 o 
  -1   0   2     2359.92     2493.61     76.08 o 
   0   0   2     4712.26     4452.64    114.81 o 
   1   0   2      914.64      852.95     17.80 o 
   2   0   2     2356.26     2190.47     49.60 o 
   3   0   2      521.61      485.21     12.34 o 
   4   0   2      231.24      232.26      6.92 o 
   5   0   2      850.47      857.37     28.89 o 
   6   0   2       27.36       27.31      3.92 o 
   7   0   2      267.65      276.22     24.58 o 
   8   0   2       94.68       92.91     13.07 o 
  -9   1   2       63.96       74.07     11.15 o 
  -8   1   2       63.05       81.44     10.34 o 
  -7   1   2      427.60      454.25     26.46 o 
  -6   1   2      910.97      951.65     30.72 o 
  -5   1   2      245.58      229.68      8.66 o 
  -4   1   2     3450.38     3449.94     74.08 o 
  -3   1   2      611.76      561.70     16.30 o 
  -2   1   2     3744.48     3576.41     99.55 o 
  -1   1   2     1696.52     1567.46     54.03 o 
   0   1   2      649.96      631.91     19.68 o 
   1   1   2     1654.22     1616.56     44.35 o 
   2   1   2       62.50       51.50      4.04 o 
   3   1   2      300.62      301.70      9.79 o 
   4   1   2      509.64      519.58     18.64 o 
   5   1   2      715.50      714.38     30.75 o 
   6   1   2      216.24      235.29     14.53 o 
   7   1   2      600.85      611.65     41.10 o 
   8   1   2       16.01       20.29      9.54 o 
  -9   2   2       73.67       95.77     17.27 o 
  -8   2   2      133.24      127.21     12.44 o 
  -7   2   2      111.82      122.68     14.04 o 
  -6   2   2      843.20      786.78     29.52 o 
  -4   2   2      467.09      574.06     15.07 o 
  -3   2   2      373.84      333.59      8.51 o 
  -2   2   2     1642.76     1683.00     43.34 o 
  -1   2   2      962.42      902.54     26.16 o 
   0   2   2     4076.88     4227.43    129.91 o 
   1   2   2     1163.57     1149.87     34.77 o 
   2   2   2     1595.93     1624.80     43.84 o 
   3   2   2     2624.54     2565.02     53.68 o 
   4   2   2      658.07      720.93     20.11 o 
   5   2   2      375.73      373.85     15.88 o 
   6   2   2       87.23       97.10      7.92 o 
   7   2   2      144.99      125.40     15.75 o 
   8   2   2       77.14       71.15     10.42 o 
  -9   3   2       29.15       17.03      8.51 o 
  -8   3   2       14.17        7.95      7.96 o 
  -7   3   2      122.80      109.07     10.28 o 
  -6   3   2      526.93      484.57     24.89 o 
  -5   3   2     1034.01     1033.22     34.33 o 
  -4   3   2     2128.26     2191.69     51.35 o 
  -3   3   2      397.59      415.81     12.59 o 
  -2   3   2     3187.37     3105.90     70.03 o 
  -1   3   2     2925.43     3023.70     70.57 o 
   0   3   2     3299.70     3417.78    109.04 o 
   1   3   2     2542.33     2616.05     77.42 o 
   2   3   2     1648.62     1712.04     40.89 o 
   3   3   2       76.30       74.00      8.40 o 
   4   3   2     1037.85     1061.70     34.57 o 
   5   3   2      222.23      229.48     13.79 o 
   6   3   2      175.67      158.17     10.45 o 
   7   3   2      385.57      388.58     26.58 o 
   8   3   2       19.31       23.78      8.15 o 
  -9   4   2       44.35       39.91     10.50 o 
  -8   4   2      146.38      120.38     14.78 o 
  -7   4   2       26.14       41.81      6.50 o 
  -6   4   2      691.49      748.64     30.94 o 
  -5   4   2      699.78      619.21     19.37 o 
  -4   4   2       40.50       46.22      4.53 o 
  -3   4   2     1096.31     1016.35     18.61 o 
  -2   4   2      996.94     1024.49     22.47 o 
   0   4   2     3185.75     3107.56     79.05 o 
   1   4   2      254.83      272.51     10.85 o 
   2   4   2     1096.50     1034.70     24.66 o 
   3   4   2      992.37      962.04     23.19 o 
   4   4   2      380.40      351.87     14.27 o 
   5   4   2      465.27      447.31     23.53 o 
   6   4   2      117.86      112.30     10.13 o 
   7   4   2       43.18       16.31      6.33 o 
   8   4   2       22.54       62.41     10.60 o 
  -9   5   2       87.79       85.45     12.78 o 
  -8   5   2       74.82       86.10     10.40 o 
  -7   5   2      226.60      252.12     18.97 o 
  -6   5   2       13.48       14.52      3.89 o 
  -5   5   2       74.23       89.04      6.45 o 
  -4   5   2     1853.95     1819.39     41.38 o 
  -3   5   2       26.63       33.53      4.04 o 
  -2   5   2     1335.70     1329.44     36.41 o 
  -1   5   2      272.41      227.02      7.81 o 
   0   5   2      637.96      698.35     16.59 o 
   1   5   2     2000.96     1897.36     54.79 o 
   2   5   2      415.34      440.36     22.45 o 
   3   5   2       73.67       61.60      7.89 o 
   4   5   2      283.59      294.66     13.48 o 
   5   5   2      224.44      233.73     17.77 o 
   6   5   2      328.01      364.22     24.15 o 
   7   5   2       69.72       74.64      9.95 o 
   8   5   2       15.73        1.43      6.86 o 
  -8   6   2      175.16      180.44     18.38 o 
  -7   6   2       98.17      133.79     12.91 o 
  -6   6   2      215.85      236.85     15.78 o 
  -5   6   2      631.97      661.19     33.91 o 
  -4   6   2       63.76       73.29      6.08 o 
  -3   6   2      655.43      677.55     22.13 o 
  -2   6   2       26.61       31.02      3.19 o 
  -1   6   2      437.77      436.72     14.56 o 
   0   6   2     1185.48     1161.08     28.91 o 
   1   6   2      277.96      304.75     13.57 o 
   2   6   2      649.87      632.11     25.94 o 
   3   6   2       66.23       68.90      5.43 o 
   4   6   2       35.05       34.45      3.48 o 
   5   6   2      431.64      437.97     28.19 o 
   6   6   2      101.47      108.24      9.97 o 
   7   6   2       64.45       59.25     10.48 o 
  -8   7   2       46.68       58.58     10.70 o 
  -7   7   2      128.58      120.81     13.01 o 
  -6   7   2       82.35       61.47      9.20 o 
  -5   7   2      227.93      243.05     18.09 o 
  -4   7   2      707.74      694.76     31.94 o 
  -3   7   2      798.29      766.21     32.17 o 
  -2   7   2      927.10      944.78     35.44 o 
  -1   7   2     1034.15     1057.57     37.99 o 
   0   7   2       13.35       13.48      2.42 o 
   1   7   2      710.84      764.62     31.05 o 
   2   7   2      940.82      935.55     44.57 o 
   3   7   2      305.53      268.32     30.41 o 
   4   7   2      163.59      165.34     15.12 o 
   5   7   2      207.56      187.30     14.57 o 
   6   7   2       33.56       26.28      4.98 o 
   7   7   2      112.10      116.11     30.15 o 
  -7   8   2       46.42       26.99      9.73 o 
  -6   8   2      238.64      271.44     39.57 o 
  -5   8   2       57.64       53.20      7.08 o 
  -4   8   2       48.16       63.16      7.25 o 
  -3   8   2      467.05      485.37     19.50 o 
  -2   8   2      454.31      498.65     22.31 o 
  -1   8   2     1585.94     1658.81     53.11 o 
   0   8   2      433.48      466.72     21.68 o 
   1   8   2       95.33       83.54      7.21 o 
   2   8   2      308.94      280.32     18.08 o 
   3   8   2      479.67      476.30     49.98 o 
   5   8   2       83.55       68.93     19.11 o 
   6   8   2       50.51       41.66     17.96 o 
  -7   9   2      178.28      173.45     27.19 o 
  -6   9   2       19.99       25.03      9.64 o 
  -5   9   2      160.61      161.68     17.14 o 
  -4   9   2       98.82       96.68     10.29 o 
  -3   9   2       53.37       43.02      5.55 o 
  -2   9   2      623.61      599.11     25.68 o 
  -1   9   2     1146.20     1142.83     65.22 o 
   0   9   2      171.89      187.44     10.39 o 
   1   9   2      477.39      496.56     29.58 o 
   2   9   2      275.80      297.19     19.04 o 
   3   9   2       34.42       -0.66     14.50 o 
   5   9   2       10.37       16.69     19.25 o 
   6   9   2       37.26       19.96     19.59 o 
  -6  10   2       17.09       10.71      9.09 o 
  -5  10   2      255.14      256.73     28.75 o 
  -4  10   2       59.62       73.59      8.79 o 
  -3  10   2      383.41      436.77     27.28 o 
  -2  10   2       27.06       26.64      4.59 o 
  -1  10   2      130.29      120.41     14.58 o 
   0  10   2      199.01      170.86     15.74 o 
   1  10   2       97.14       71.26     13.39 o 
   2  10   2      119.37      110.38     22.38 o 
   3  10   2       99.27      111.51     25.49 o 
   4  10   2      110.42      101.75     23.47 o 
   5  10   2       85.29       98.57     28.82 o 
  -5  11   2       46.01       38.05     12.20 o 
  -4  11   2      156.56      173.67     31.44 o 
  -3  11   2        2.10       -2.51      6.16 o 
  -2  11   2       11.19        8.93      7.49 o 
  -1  11   2       53.65       50.68     11.37 o 
   0  11   2       79.74       61.38     15.30 o 
   1  11   2      305.67      335.15     53.56 o 
   2  11   2       19.39       19.05     14.89 o 
   3  11   2       69.45       87.07     23.29 o 
   0  12   2       23.01       22.28     10.25 o 
   1  12   2        0.72        2.72     10.87 o 
   2  12   2       43.40       47.03     16.81 o 
  -3 -12   3        0.81        7.32     18.97 o 
  -2 -12   3       48.43       54.92     11.54 o 
  -1 -12   3      163.40      190.04     25.09 o 
   0 -12   3       34.49       19.69     25.42 o 
   1 -12   3       42.96       41.41     10.86 o 
  -5 -11   3       87.08       81.41     20.10 o 
  -4 -11   3       74.14       91.50     13.15 o 
  -3 -11   3      108.45       95.56     16.00 o 
  -2 -11   3       25.86       33.71     12.56 o 
  -1 -11   3      220.37      211.97     18.99 o 
   0 -11   3      147.54      115.82     11.71 o 
   1 -11   3       75.27       88.40     12.13 o 
   2 -11   3       54.82       27.78      8.13 o 
   3 -11   3      164.60      177.94     15.84 o 
  -6 -10   3       40.28       20.98      9.22 o 
  -5 -10   3       64.47       80.78     12.92 o 
  -4 -10   3       88.34       67.27     22.19 o 
  -3 -10   3       15.03       11.75      5.89 o 
  -2 -10   3      140.24      162.23     13.85 o 
  -1 -10   3      217.09      233.83     18.96 o 
   0 -10   3       51.54       39.62      6.76 o 
   1 -10   3      126.10      121.60     11.35 o 
   2 -10   3      185.73      202.38     15.32 o 
   3 -10   3      104.48       85.32     10.23 o 
   4 -10   3      180.03      206.24     21.53 o 
  -7  -9   3       73.97       71.95     12.07 o 
  -6  -9   3      128.78      119.12     14.91 o 
  -5  -9   3      333.03      334.33     23.60 o 
  -4  -9   3       58.91       40.62     11.12 o 
  -3  -9   3      467.82      438.81     26.96 o 
  -2  -9   3      294.39      277.51     13.48 o 
  -1  -9   3       73.25       79.02      6.47 o 
   0  -9   3      579.92      572.19     22.50 o 
   1  -9   3      146.69      131.74      9.23 o 
   2  -9   3      433.41      433.53     30.47 o 
   3  -9   3       66.63       82.12      8.25 o 
   4  -9   3        6.35        3.81      6.18 o 
   5  -9   3       86.09       52.47     16.51 o 
  -7  -8   3      217.93      224.77     21.85 o 
  -6  -8   3        5.18        9.62      5.37 o 
  -5  -8   3       76.31       63.12      7.88 o 
  -4  -8   3      794.77      811.54     43.05 o 
  -3  -8   3      250.92      246.84     12.99 o 
  -2  -8   3      383.00      355.56     16.25 o 
  -1  -8   3      123.13      110.52      5.77 o 
   0  -8   3      491.29      464.04     16.20 o 
   1  -8   3      559.51      566.28     22.73 o 
   2  -8   3       91.70      122.73      8.43 o 
   3  -8   3      130.34      138.11      9.62 o 
   4  -8   3       59.16       72.13     10.70 o 
   5  -8   3       64.42       97.08     24.51 o 
   6  -8   3       87.10       87.72     18.09 o 
  -8  -7   3      103.60       97.44     17.26 o 
  -7  -7   3       18.19       26.39      9.10 o 
  -6  -7   3      196.82      212.98     16.13 o 
  -5  -7   3      364.48      365.73     23.15 o 
  -4  -7   3      271.77      263.57     17.95 o 
  -3  -7   3     1239.90     1272.31     38.71 o 
  -2  -7   3      104.42      101.80      4.95 o 
  -1  -7   3      174.62      147.83      6.63 o 
   0  -7   3      667.85      707.97     19.71 o 
   1  -7   3       25.13       26.98      2.39 o 
   2  -7   3      232.79      260.80     18.56 o 
   3  -7   3      406.51      404.78     21.40 o 
   4  -7   3       15.75       17.43      4.75 o 
   5  -7   3      274.53      287.78     43.00 o 
   6  -7   3      116.00      139.60     27.37 o 
  -8  -6   3       10.61        3.63      5.82 o 
  -7  -6   3      248.48      224.39     20.83 o 
  -6  -6   3      406.91      391.01     25.87 o 
  -5  -6   3      774.05      814.82     43.49 o 
  -4  -6   3      580.36      637.23     26.46 o 
  -3  -6   3      484.51      463.00     13.24 o 
  -2  -6   3      920.89      956.68     25.48 o 
  -1  -6   3      820.75      787.81     20.28 o 
   0  -6   3      680.85      649.76     16.32 o 
   1  -6   3      495.82      510.74     12.32 o 
   2  -6   3       33.96       21.24      2.99 o 
   3  -6   3       73.57       66.15      5.98 o 
   4  -6   3      485.80      490.25     25.91 o 
   5  -6   3       35.39       39.51      8.58 o 
   6  -6   3       50.77       65.83     13.66 o 
   7  -6   3      113.30      129.18     24.67 o 
  -9  -5   3       23.73       21.13     10.85 o 
  -8  -5   3      202.04      206.82     14.53 o 
  -7  -5   3      382.91      349.88     29.00 o 
  -6  -5   3      139.99      121.83     10.68 o 
  -5  -5   3        1.81        5.87      5.08 o 
  -4  -5   3      591.72      561.51     18.68 o 
  -3  -5   3      382.31      364.27     11.86 o 
  -2  -5   3      975.97      954.56     21.82 o 
  -1  -5   3     1597.54     1637.16     36.10 o 
   0  -5   3      669.74      674.09     14.75 o 
   1  -5   3      175.96      200.75      6.28 o 
   2  -5   3      780.83      785.89     19.83 o 
   3  -5   3      825.39      768.27     21.62 o 
   4  -5   3      209.59      176.62      9.12 o 
   5  -5   3      580.22      534.71     32.82 o 
   6  -5   3       81.81       68.57      9.85 o 
   7  -5   3       62.00       55.62     14.82 o 
  -9  -4   3       18.51       28.29      9.40 o 
  -8  -4   3      102.74       87.89      9.26 o 
  -7  -4   3      206.37      228.95     16.32 o 
  -6  -4   3      350.77      326.16     16.51 o 
  -5  -4   3      356.58      357.60     13.51 o 
  -4  -4   3     1775.75     1851.59     39.56 o 
  -3  -4   3      164.49      178.41      7.79 o 
  -2  -4   3     2709.97     2887.14     59.49 o 
  -1  -4   3     1909.47     1960.59     40.10 o 
   0  -4   3       11.62       18.98      1.57 o 
   1  -4   3     1621.40     1638.07     30.73 o 
   2  -4   3      404.37      431.89      9.67 o 
   3  -4   3      207.13      203.72      6.56 o 
   4  -4   3      315.42      321.72     15.38 o 
   5  -4   3       64.84       65.52      5.02 o 
   6  -4   3       54.49       49.60      9.17 o 
   7  -4   3      171.74      170.62     16.42 o 
  -9  -3   3       59.21       64.78      8.90 o 
  -8  -3   3      467.50      516.31     28.43 o 
  -7  -3   3      393.31      427.12     24.76 o 
  -6  -3   3       65.03       67.62      6.37 o 
  -5  -3   3      125.77      131.51      6.06 o 
  -4  -3   3      544.42      575.11     16.10 o 
  -3  -3   3     1420.71     1319.81     28.64 o 
  -2  -3   3      169.81      198.86      7.82 o 
  -1  -3   3      183.09      210.28      6.77 o 
   0  -3   3     2069.56     2070.89     46.45 o 
   1  -3   3     1349.49     1430.79     28.12 o 
   2  -3   3     2041.89     1998.33     35.18 o 
   3  -3   3      649.86      653.69     18.20 o 
   4  -3   3       36.46       36.97      3.32 o 
   5  -3   3     1071.88     1119.40     38.56 o 
   6  -3   3       19.19       15.27      4.51 o 
   7  -3   3       32.02       46.24      9.70 o 
   8  -3   3       21.65       67.18     21.33 o 
  -9  -2   3       53.71       59.50      9.26 o 
  -8  -2   3       15.47        5.36      5.29 o 
  -7  -2   3      397.30      423.85     20.67 o 
  -6  -2   3      326.22      326.75     12.30 o 
  -5  -2   3      117.25      100.31     10.80 o 
  -4  -2   3     2371.35     2317.50     48.32 o 
  -3  -2   3      248.37      266.46      8.39 o 
  -2  -2   3     5435.68     5256.75    127.54 o 
  -1  -2   3     1566.33     1600.24     38.55 o 
   0  -2   3      206.84      188.39      4.94 o 
   1  -2   3     1512.02     1413.78     31.09 o 
   2  -2   3      100.94       87.74      2.70 o 
   3  -2   3      545.31      565.75     12.83 o 
   4  -2   3      187.43      185.45      6.50 o 
   5  -2   3      597.67      581.40     19.84 o 
   6  -2   3      148.68      168.41     11.62 o 
   7  -2   3      162.57      156.59     13.05 o 
   8  -2   3        7.31        8.30      9.28 o 
  -9  -1   3       81.88      100.12     12.10 o 
  -8  -1   3      132.37      126.10     10.46 o 
  -7  -1   3       75.70       58.57      5.87 o 
  -6  -1   3      879.89      930.45     38.41 o 
  -4  -1   3     1724.62     1796.29     38.11 o 
  -3  -1   3      128.95      118.84      6.38 o 
  -2  -1   3     1486.63     1504.16     37.79 o 
  -1  -1   3      485.81      503.56     16.96 o 
   0  -1   3     2772.51     2706.61     66.65 o 
   1  -1   3       60.61       41.59      2.11 o 
   2  -1   3     3390.50     3422.37     60.90 o 
   3  -1   3     2677.09     2719.58     48.27 o 
   4  -1   3       53.60       60.54      3.14 o 
   5  -1   3      986.96      957.94     30.02 o 
   6  -1   3       93.82      105.11      7.97 o 
   7  -1   3       83.16       68.16     10.10 o 
   8  -1   3       60.05       49.94      8.85 o 
 -10   0   3      129.12      149.43     18.19 o 
  -9   0   3        2.08       -3.98      7.31 o 
  -8   0   3       40.32       46.93      8.01 o 
  -7   0   3       18.44        7.31      3.65 o 
  -6   0   3      367.99      389.88     13.88 o 
  -5   0   3      550.14      514.10     15.64 o 
  -4   0   3     1244.99     1206.35     27.76 o 
  -3   0   3       37.86       42.60      3.44 o 
  -2   0   3     4845.87     4992.80    140.52 o 
  -1   0   3     2297.62     2179.79     61.49 o 
   0   0   3     7484.12     7460.58    166.68 o 
   1   0   3       26.93       50.94      1.98 o 
   2   0   3       21.32       19.77      1.69 o 
   3   0   3      335.53      358.67      9.21 o 
   4   0   3      838.12      853.86     29.29 o 
   5   0   3       41.06       53.30      6.10 o 
   6   0   3        2.46        2.26      5.51 o 
   7   0   3       88.45      131.51     13.65 o 
   8   0   3       22.18       36.75     10.91 o 
  -9   1   3       54.89       99.50     20.73 o 
  -8   1   3      146.71      169.18     15.14 o 
  -7   1   3       77.08       65.36      7.39 o 
  -6   1   3      851.84      859.91     27.92 o 
  -5   1   3      202.23      179.87      7.59 o 
  -4   1   3     1665.43     1736.78     36.29 o 
  -2   1   3     1203.87     1237.04     34.82 o 
  -1   1   3      489.32      515.95     15.69 o 
   0   1   3     2871.58     2787.02     66.93 o 
   1   1   3       69.77       50.29      2.12 o 
   2   1   3     3741.35     3811.85     81.40 o 
   3   1   3     2524.39     2577.84     56.08 o 
   4   1   3       43.89       57.32      4.06 o 
   5   1   3      983.44      974.19     42.81 o 
   6   1   3      130.03      126.13     18.30 o 
   7   1   3      114.99      104.86     12.33 o 
   8   1   3       49.25       47.62     16.93 o 
  -9   2   3       71.82       54.95     10.99 o 
  -8   2   3       27.78       14.50      7.00 o 
  -7   2   3      385.55      420.15     19.35 o 
  -6   2   3      249.89      256.98     12.17 o 
  -5   2   3       55.23       67.71      4.62 o 
  -4   2   3     2609.61     2560.80     49.48 o 
  -3   2   3      238.10      250.25      6.90 o 
  -2   2   3     5260.39     5075.30    136.92 o 
  -1   2   3     1522.90     1616.90     50.55 o 
   0   2   3      161.00      147.33      5.87 o 
   1   2   3     1793.41     1710.85     35.55 o 
   3   2   3      678.88      707.30     19.09 o 
   5   2   3      637.37      629.27     24.53 o 
   6   2   3      162.20      176.37     11.84 o 
   7   2   3      111.59      125.32     17.11 o 
   8   2   3        6.58        7.63      6.53 o 
  -9   3   3       64.09       76.90     11.88 o 
  -8   3   3      410.98      450.34     37.55 o 
  -7   3   3      398.48      436.51     37.70 o 
  -6   3   3       16.55       31.61      8.24 o 
  -5   3   3      200.59      184.42      9.39 o 
  -4   3   3      556.31      564.15     14.08 o 
  -3   3   3     1494.74     1399.84     32.70 o 
  -2   3   3      105.33      139.47      5.59 o 
  -1   3   3      295.38      274.57      8.44 o 
   0   3   3     2267.02     2314.21     56.79 o 
   1   3   3     1340.56     1391.26     35.78 o 
   2   3   3     1988.99     1972.59     50.37 o 
   3   3   3      670.50      650.55     15.33 o 
   4   3   3       39.07       33.05      3.45 o 
   5   3   3     1007.54     1044.27     54.56 o 
   6   3   3       31.23       41.35      6.45 o 
   7   3   3       26.00       25.34      7.34 o 
   8   3   3       45.47       63.39     14.71 o 
  -9   4   3       30.88       37.82      9.88 o 
  -8   4   3       92.34      103.37     12.44 o 
  -7   4   3      246.29      248.81     21.15 o 
  -6   4   3      320.32      298.12     15.69 o 
  -5   4   3      470.96      477.48     17.36 o 
  -4   4   3     1716.70     1758.62     41.14 o 
  -3   4   3      169.79      170.41      8.14 o 
  -2   4   3     2611.61     2713.45     54.67 o 
  -1   4   3     2244.99     2258.31     58.51 o 
   0   4   3       25.48       22.01      2.38 o 
   1   4   3     1402.72     1392.10     35.49 o 
   2   4   3      514.72      511.20     18.42 o 
   3   4   3      222.50      222.22      7.19 o 
   5   4   3       81.19       70.97      8.10 o 
   6   4   3       38.79       35.97      5.92 o 
   7   4   3      164.50      151.85     16.46 o 
  -9   5   3       21.33       11.89     11.77 o 
  -8   5   3      202.19      179.62     17.43 o 
  -7   5   3      376.97      379.34     26.51 o 
  -6   5   3      153.75      141.75      9.37 o 
  -5   5   3       28.67       28.14      3.39 o 
  -4   5   3      619.92      577.18     20.28 o 
  -2   5   3     1048.69     1032.98     27.00 o 
  -1   5   3     1756.03     1803.35     41.18 o 
   0   5   3      790.67      804.52     24.66 o 
   1   5   3      140.65      165.35     10.66 o 
   2   5   3      630.52      596.03     32.83 o 
   3   5   3      807.26      768.94     33.18 o 
   4   5   3      204.51      197.29     10.77 o 
   5   5   3      555.67      560.76     29.29 o 
   6   5   3      115.48      114.00     17.69 o 
   7   5   3       49.99       21.65     11.50 o 
  -8   6   3       12.68       13.55      7.07 o 
  -7   6   3      225.87      216.53     22.09 o 
  -6   6   3      383.41      362.29     21.16 o 
  -5   6   3      770.69      773.44     38.78 o 
  -4   6   3      511.66      538.89     23.43 o 
  -3   6   3      442.91      437.11     14.77 o 
  -2   6   3      844.96      861.03     25.42 o 
  -1   6   3      824.18      809.30     22.73 o 
   0   6   3      644.31      595.27     18.79 o 
   1   6   3      633.41      668.31     28.33 o 
   2   6   3       59.30       36.49      9.82 o 
   4   6   3      588.73      591.54     43.42 o 
   5   6   3       25.60       15.40      9.07 o 
   6   6   3       87.80       55.47      8.57 o 
   7   6   3      106.74      136.84     18.69 o 
  -8   7   3      120.85       90.01     13.60 o 
  -7   7   3       20.14       33.98      8.36 o 
  -6   7   3      153.57      179.60     19.97 o 
  -5   7   3      331.71      302.17     20.20 o 
  -4   7   3      253.19      261.15     16.88 o 
  -3   7   3     1530.88     1548.33     60.48 o 
  -2   7   3      114.62      107.74      5.83 o 
  -1   7   3      191.53      175.55      7.00 o 
   0   7   3      634.98      670.62     22.89 o 
   1   7   3       17.44       16.34      4.35 o 
   2   7   3      302.08      271.08     30.56 o 
   3   7   3      364.73      409.84     38.67 o 
   4   7   3       12.45       24.39     11.97 o 
   5   7   3      276.49      296.97     35.18 o 
   6   7   3      158.66      201.71     25.48 o 
  -7   8   3      221.37      251.39     25.22 o 
  -6   8   3        1.17        6.43      5.76 o 
  -5   8   3       70.12       41.80     11.12 o 
  -4   8   3      684.40      654.33     41.05 o 
  -3   8   3      225.48      218.72     10.94 o 
  -2   8   3      312.93      308.58     15.15 o 
  -1   8   3      130.28      122.45      7.17 o 
   0   8   3      435.51      446.64     19.30 o 
   1   8   3      654.28      656.44     41.03 o 
   2   8   3      117.01      137.05     22.40 o 
   3   8   3      157.59      184.35     35.06 o 
   4   8   3       75.71      103.02     25.41 o 
   5   8   3       59.20       73.79     22.23 o 
   6   8   3      107.09      142.16     34.40 o 
  -7   9   3       81.97       83.52     21.10 o 
  -6   9   3      136.95      128.88     19.88 o 
  -5   9   3      370.81      373.49     34.29 o 
  -4   9   3       39.74       31.80      6.83 o 
  -3   9   3      551.61      548.02     32.25 o 
  -2   9   3      347.76      313.97     16.50 o 
  -1   9   3       70.17       71.31      6.06 o 
   0   9   3      526.67      492.72     37.62 o 
   1   9   3      131.37      113.15     11.64 o 
   2   9   3      384.76      340.45     40.86 o 
   3   9   3       81.32       96.92     27.39 o 
   4   9   3        7.08       52.67     19.73 o 
   5   9   3       60.25       63.91     20.10 o 
  -6  10   3       45.10       56.21     16.13 o 
  -5  10   3       95.52      106.44     13.02 o 
  -4  10   3       73.06       57.93     11.87 o 
  -3  10   3       16.57       11.31      5.46 o 
  -2  10   3      103.89      132.06     10.14 o 
  -1  10   3      241.00      262.88     22.25 o 
   0  10   3       43.65       26.02     13.73 o 
   1  10   3       98.36       91.05     22.78 o 
   2  10   3      196.76      180.02     31.40 o 
   3  10   3       96.06       77.95     18.45 o 
   4  10   3      221.19      239.30     40.04 o 
  -4  11   3       66.48       87.81     13.92 o 
  -3  11   3      127.85      143.73     19.10 o 
  -2  11   3       30.35       39.39     12.24 o 
  -1  11   3      234.20      216.78     33.11 o 
   0  11   3      130.16      133.05     22.65 o 
   1  11   3       71.30       89.89     22.65 o 
   2  11   3       44.13       53.05     21.04 o 
   3  11   3      137.89      149.66     20.84 o 
  -1  12   3      160.39      162.75     24.55 o 
   0  12   3       30.67       19.59     15.44 o 
   1  12   3       47.01       36.03     19.93 o 
  -2 -12   4       80.60      101.05     25.67 o 
  -1 -12   4      139.74      156.44     19.54 o 
  -4 -11   4      138.20      123.78     27.42 o 
  -3 -11   4       26.98       53.88     14.42 o 
  -2 -11   4      121.48      120.65     13.79 o 
  -1 -11   4       21.57       21.59      9.81 o 
   0 -11   4       32.62       12.83      8.42 o 
   1 -11   4      169.18      157.63     17.46 o 
   2 -11   4      136.82      159.31     13.71 o 
  -6 -10   4      151.43      144.91     24.55 o 
  -5 -10   4       49.22       28.33     18.09 o 
  -4 -10   4      205.00      251.70     41.17 o 
  -3 -10   4      240.55      236.99     20.27 o 
  -2 -10   4      107.32       85.98     11.20 o 
  -1 -10   4      108.42      109.19     18.43 o 
   0 -10   4      261.91      277.85     24.77 o 
   1 -10   4        7.29        0.72      5.88 o 
   2 -10   4       34.43       67.40     10.31 o 
   3 -10   4      135.87      129.07     11.01 o 
  -7  -9   4       97.51       70.32     12.49 o 
  -6  -9   4       33.38       15.92      8.71 o 
  -5  -9   4      140.40      132.86     13.85 o 
  -4  -9   4       79.42       62.30      8.79 o 
  -3  -9   4        6.22       -2.09      5.77 o 
  -1  -9   4      213.11      240.99     17.86 o 
   0  -9   4      102.09      105.68     10.29 o 
   1  -9   4      243.81      265.51     15.88 o 
   2  -9   4       72.41      101.31     11.55 o 
   3  -9   4       23.66       17.13      6.70 o 
   4  -9   4      238.91      260.39     28.02 o 
  -7  -8   4      105.65       75.80     13.99 o 
  -6  -8   4      151.27      145.41     14.34 o 
  -5  -8   4      131.56      138.59     10.68 o 
  -4  -8   4      228.88      209.74     21.27 o 
  -3  -8   4      158.86      146.64      9.15 o 
  -2  -8   4      231.89      196.13     13.03 o 
  -1  -8   4      106.29      115.10      7.40 o 
   0  -8   4      274.58      282.43     11.14 o 
   1  -8   4       40.06       32.73      5.22 o 
   2  -8   4       30.06       24.97      4.89 o 
   3  -8   4      244.22      255.52     15.78 o 
   4  -8   4       84.82       72.25     15.19 o 
   5  -8   4      144.17      141.02     24.93 o 
  -8  -7   4        3.49        1.27      7.66 o 
  -7  -7   4       73.10       81.57     11.15 o 
  -6  -7   4       77.98       63.47      8.94 o 
  -5  -7   4      216.93      221.65     21.17 o 
  -4  -7   4      375.48      396.62     23.84 o 
  -3  -7   4        6.36        6.75      3.31 o 
  -2  -7   4      693.58      698.79     22.80 o 
  -1  -7   4      460.38      481.03     17.57 o 
   0  -7   4      182.66      186.64      7.73 o 
   1  -7   4      295.97      281.89     14.21 o 
   2  -7   4      381.88      397.04     17.31 o 
   3  -7   4      225.40      207.25     10.09 o 
   4  -7   4      356.62      350.75     23.97 o 
   5  -7   4       21.82       22.14      8.21 o 
   6  -7   4       71.07       84.03     18.77 o 
  -8  -6   4      112.79      125.26     13.07 o 
  -7  -6   4       35.48       38.92      7.59 o 
  -6  -6   4      683.72      753.08     45.45 o 
  -5  -6   4      671.22      614.70     32.66 o 
  -4  -6   4      190.15      226.47     10.41 o 
  -3  -6   4     1651.19     1690.99     38.39 o 
  -2  -6   4      141.45      157.21      6.63 o 
  -1  -6   4      365.79      370.83     10.78 o 
   0  -6   4      690.45      742.74     18.96 o 
   1  -6   4      186.03      201.93      9.31 o 
   2  -6   4     1139.62     1251.42     45.55 o 
   3  -6   4      597.14      659.21     21.54 o 
   4  -6   4       66.42       55.02      7.47 o 
   5  -6   4      156.88      168.37     19.88 o 
   6  -6   4      225.89      237.67     21.39 o 
  -9  -5   4       38.38       26.02     10.68 o 
  -8  -5   4       19.33        5.72      7.95 o 
  -7  -5   4      445.57      462.54     36.82 o 
  -6  -5   4        4.25        3.62      5.24 o 
  -5  -5   4        1.35       -1.14      3.67 o 
  -4  -5   4      588.69      533.73     16.73 o 
  -3  -5   4      101.18      109.57      5.34 o 
  -2  -5   4     1714.35     1658.80     34.52 o 
  -1  -5   4      635.56      670.41     17.62 o 
   0  -5   4      541.75      553.20     12.94 o 
   1  -5   4     1798.19     1821.53     50.79 o 
   2  -5   4      324.87      346.42     10.90 o 
   3  -5   4      336.90      339.96     13.05 o 
   4  -5   4       18.04       12.73      4.49 o 
   5  -5   4       87.49       78.32      8.82 o 
   6  -5   4      179.97      178.32     17.42 o 
   7  -5   4       55.44       38.31     12.45 o 
  -9  -4   4      317.38      329.91     20.77 o 
  -8  -4   4       15.83       20.57      6.14 o 
  -7  -4   4      102.38      100.73     10.80 o 
  -6  -4   4     1581.65     1703.20     77.19 o 
  -5  -4   4      427.81      419.87     16.68 o 
  -4  -4   4      994.32      967.35     25.44 o 
  -3  -4   4     1031.94      999.26     22.97 o 
  -2  -4   4      164.40      180.27      6.01 o 
  -1  -4   4      309.76      320.13     10.21 o 
   0  -4   4     1300.21     1356.35     28.37 o 
   1  -4   4       79.61       76.17      3.18 o 
   2  -4   4      913.81      871.03     17.52 o 
   3  -4   4     2675.54     2689.12     55.89 o 
   4  -4   4       83.53       80.04      4.68 o 
   5  -4   4      440.38      448.53     19.31 o 
   6  -4   4       46.93       64.70     14.37 o 
   7  -4   4       59.33       26.35     19.05 o 
  -9  -3   4       20.98       24.61      6.37 o 
  -8  -3   4       90.89       98.44     11.62 o 
  -7  -3   4       51.38       69.58      6.84 o 
  -6  -3   4      379.91      433.52     19.99 o 
  -5  -3   4      315.28      327.45     12.54 o 
  -4  -3   4      925.61      932.48     20.04 o 
  -3  -3   4       23.33       24.44      2.94 o 
  -2  -3   4      343.39      314.06      8.32 o 
  -1  -3   4     1485.15     1389.62     25.14 o 
   0  -3   4     2389.58     2432.18     49.59 o 
   1  -3   4      883.46      846.08     19.36 o 
   2  -3   4      231.19      245.66      6.38 o 
   4  -3   4      619.03      648.45     21.81 o 
   5  -3   4      137.57      115.95      5.88 o 
   6  -3   4       90.44      120.73     13.10 o 
   7  -3   4       40.37       21.19     17.63 o 
  -9  -2   4      134.69      118.03     11.58 o 
  -8  -2   4      157.12      200.75     15.16 o 
  -7  -2   4        5.02        2.28      5.01 o 
  -6  -2   4     1878.38     2028.63     61.61 o 
  -5  -2   4      154.43      154.80      6.37 o 
  -4  -2   4     1402.92     1402.05     30.80 o 
  -3  -2   4      271.02      275.16      7.63 o 
  -2  -2   4     1013.05     1145.67     26.45 o 
  -1  -2   4      515.30      509.75     14.37 o 
   0  -2   4     2190.13     2191.66     45.90 o 
   1  -2   4      215.46      220.38      6.22 o 
   2  -2   4      620.37      603.63     11.35 o 
   3  -2   4     1414.70     1395.57     33.66 o 
   4  -2   4      144.93      118.59      7.04 o 
   5  -2   4      387.61      394.24     17.12 o 
   6  -2   4       38.84       52.91      7.84 o 
   7  -2   4      236.23      291.42     22.26 o 
 -10  -1   4       10.32       20.28     11.22 o 
  -9  -1   4        0.45        9.35      6.64 o 
  -8  -1   4      108.12      121.80     13.34 o 
  -7  -1   4      174.91      176.59     13.85 o 
  -6  -1   4       35.17       15.73      6.76 o 
  -5  -1   4      421.57      370.24     12.59 o 
  -4  -1   4     3735.35     3956.67     72.73 o 
  -3  -1   4      257.39      261.43      6.87 o 
  -2  -1   4     5214.45     5355.25    143.13 o 
  -1  -1   4      721.92      722.87     20.82 o 
   0  -1   4      962.93      965.82     19.26 o 
   1  -1   4     4649.79     4883.35     83.46 o 
   2  -1   4       93.28       91.32      2.71 o 
   3  -1   4      656.50      669.91     18.65 o 
   4  -1   4      121.08      118.27      4.99 o 
   5  -1   4       24.21       21.72      2.33 o 
   6  -1   4       31.97       31.11      7.49 o 
   7  -1   4      145.18      119.99     12.69 o 
 -10   0   4        2.88        1.09     12.84 o 
  -9   0   4      112.56      132.03     14.27 o 
  -8   0   4      448.34      433.60     36.62 o 
  -7   0   4       92.76      109.94     13.29 o 
  -6   0   4      944.38      830.17     33.24 o 
  -5   0   4       17.07        6.54      2.99 o 
  -4   0   4      781.89      744.15     18.91 o 
  -3   0   4     3410.67     3503.51     73.91 o 
  -2   0   4       75.38       93.13      4.04 o 
  -1   0   4     1517.50     1525.63     41.79 o 
   0   0   4     2991.92     3090.57     56.67 o 
   1   0   4     2016.81     2054.62     39.37 o 
   2   0   4      633.74      631.66     13.96 o 
   3   0   4     1030.57     1032.37     21.95 o 
   4   0   4       93.80      108.85      6.10 o 
   5   0   4      407.68      415.97     20.19 o 
   6   0   4       33.93       35.63      7.41 o 
   7   0   4      151.97      176.41     18.96 o 
 -10   1   4       20.50       17.39      9.88 o 
  -9   1   4        1.22        2.83      7.64 o 
  -8   1   4      103.07      100.22     10.07 o 
  -7   1   4      170.12      171.08     11.45 o 
  -6   1   4       52.04       30.09      3.77 o 
  -5   1   4      563.23      518.01     53.44 o 
  -4   1   4     3600.70     3863.45     80.95 o 
  -3   1   4      249.95      265.65      8.61 o 
  -2   1   4     5121.02     5153.65    127.59 o 
  -1   1   4      947.09      948.29     23.51 o 
   0   1   4      913.40      917.86     20.84 o 
   1   1   4     4681.86     4894.05     84.88 o 
   2   1   4      171.17      182.90     42.52 o 
   3   1   4      571.27      573.38     15.37 o 
   4   1   4      168.35      164.29      7.53 o 
   5   1   4       17.76       17.84      3.84 o 
   6   1   4       26.96       34.45      7.07 o 
   7   1   4      164.16      176.39     31.28 o 
  -9   2   4      152.89      128.26     17.22 o 
  -8   2   4      145.97      174.33     16.50 o 
  -7   2   4        7.80       -2.91      3.94 o 
  -6   2   4     1868.25     2004.65     61.08 o 
  -5   2   4      216.52      194.65      7.49 o 
  -4   2   4     1556.87     1590.17     36.00 o 
  -3   2   4      241.14      223.43      7.93 o 
  -2   2   4     1195.71     1321.69     37.24 o 
  -1   2   4      654.28      644.16     18.90 o 
   0   2   4     2490.61     2488.13     56.58 o 
   1   2   4      211.29      223.67      6.34 o 
   2   2   4      468.45      462.97     26.32 o 
   3   2   4     1461.10     1460.77     32.28 o 
   4   2   4      125.33      109.81      5.89 o 
   5   2   4      483.96      495.65     22.33 o 
   6   2   4       40.09       41.75      7.64 o 
   7   2   4      216.58      262.34     21.28 o 
  -9   3   4       29.85       24.49      9.21 o 
  -8   3   4       97.77       97.03     12.48 o 
  -7   3   4       43.41       67.07      7.57 o 
  -6   3   4      379.20      390.47     16.92 o 
  -5   3   4      307.35      317.06     10.89 o 
  -4   3   4      908.84      961.34     22.82 o 
  -3   3   4       19.99       22.13      3.74 o 
  -2   3   4      258.30      244.41     10.98 o 
  -1   3   4     1330.46     1271.23     26.49 o 
   0   3   4     2305.44     2379.95     67.79 o 
   1   3   4      833.88      790.03     19.94 o 
   2   3   4      335.95      266.57     26.21 o 
   3   3   4       90.91       99.29      3.91 o 
   4   3   4      630.72      660.30     30.34 o 
   5   3   4      122.74      123.33      8.52 o 
   6   3   4       90.99      118.05      9.74 o 
   7   3   4       32.02       45.23      8.72 o 
  -9   4   4      273.07      285.36     38.46 o 
  -8   4   4       39.87       57.85     11.69 o 
  -7   4   4      117.65      118.90     10.90 o 
  -6   4   4     1552.57     1606.88     67.34 o 
  -5   4   4      460.64      450.86     17.93 o 
  -4   4   4      885.89      906.39     30.57 o 
  -3   4   4     1192.80     1142.27     29.18 o 
  -2   4   4      245.62      247.72     23.14 o 
  -1   4   4      331.65      345.18     10.07 o 
   0   4   4     1183.99     1225.97     34.46 o 
   1   4   4       82.27       77.69      6.02 o 
   2   4   4     1087.32     1030.68     35.50 o 
   3   4   4     2471.43     2439.03    106.01 o 
   4   4   4       66.32       64.99      3.98 o 
   5   4   4      361.30      375.62     21.94 o 
   6   4   4       69.76       84.95      8.96 o 
   7   4   4       59.33       50.08      8.14 o 
  -9   5   4       36.34       35.88     11.28 o 
  -8   5   4       10.83        2.37      6.90 o 
  -7   5   4      497.71      490.80     36.39 o 
  -6   5   4        3.32       -0.38      6.68 o 
  -5   5   4        7.33        5.35      3.37 o 
  -4   5   4      580.31      561.70     19.43 o 
  -3   5   4       96.98      113.39      5.63 o 
  -2   5   4     1678.14     1654.66     41.86 o 
  -1   5   4      549.22      621.46     20.79 o 
   0   5   4      488.31      523.20     15.72 o 
   1   5   4     1866.71     1944.31     55.32 o 
   2   5   4      432.00      410.50     29.56 o 
   3   5   4      328.55      360.12     26.23 o 
   4   5   4        3.91       11.87      6.87 o 
   5   5   4       87.23      104.75     20.61 o 
   6   5   4      170.73      188.89     26.84 o 
   7   5   4       58.60       35.21     14.49 o 
  -8   6   4       68.36       85.37     11.45 o 
  -7   6   4       49.58       36.85      8.17 o 
  -6   6   4      621.65      622.97     41.59 o 
  -5   6   4      797.59      731.47     37.77 o 
  -4   6   4      142.17      168.87     10.83 o 
  -3   6   4     1659.78     1703.03     54.36 o 
  -2   6   4      197.80      209.82      9.35 o 
  -1   6   4      446.76      447.29     13.40 o 
   0   6   4      729.36      799.72     24.85 o 
   1   6   4      168.09      178.15     13.50 o 
   2   6   4     1118.98     1142.68     87.44 o 
   3   6   4      617.62      605.81     58.23 o 
   4   6   4       54.43       60.25     19.88 o 
   5   6   4      100.79      101.24     18.89 o 
   6   6   4      196.13      228.55     28.48 o 
  -8   7   4        9.37       15.89      8.79 o 
  -7   7   4      115.38      121.18     17.41 o 
  -6   7   4       68.43       63.20     10.77 o 
  -5   7   4      325.90      268.93     20.31 o 
  -4   7   4      304.06      325.08     22.90 o 
  -3   7   4       10.79       11.27      4.98 o 
  -2   7   4      589.49      609.44     21.49 o 
  -1   7   4      538.55      581.46     25.71 o 
   0   7   4      191.31      208.21     10.80 o 
   1   7   4      283.61      283.63     28.45 o 
   2   7   4      471.06      406.27     47.11 o 
   3   7   4      193.76      196.71     22.74 o 
   4   7   4      459.73      502.63     66.27 o 
   5   7   4       23.19       17.62      8.41 o 
   6   7   4       79.17       87.76     18.34 o 
  -7   8   4       87.00       82.16     13.73 o 
  -6   8   4      122.56      134.33     18.88 o 
  -5   8   4      162.66      165.40     14.89 o 
  -4   8   4      205.87      215.85     16.25 o 
  -3   8   4      115.79      121.68      8.02 o 
  -2   8   4      211.05      190.31      9.04 o 
  -1   8   4      122.35      126.47      8.98 o 
   0   8   4      323.34      341.13     22.31 o 
   1   8   4       38.02       40.64      6.03 o 
   2   8   4       30.08        7.74     14.07 o 
   3   8   4      194.79      202.73     23.58 o 
   4   8   4       76.91       66.90     19.78 o 
   5   8   4      124.30      151.35     34.28 o 
  -6   9   4       23.36       10.25     10.28 o 
  -5   9   4      149.12      161.97     17.12 o 
  -4   9   4       63.50       60.00      9.16 o 
  -3   9   4        8.48       11.69      5.60 o 
  -2   9   4       87.50       71.21      6.61 o 
  -1   9   4      171.18      168.01     19.39 o 
   0   9   4       83.66       89.80     13.04 o 
   1   9   4      216.24      235.07     31.13 o 
   2   9   4       91.64       99.84     20.46 o 
   3   9   4       28.79       28.97     18.27 o 
   4   9   4      253.86      331.57     47.23 o 
  -6  10   4      100.80      108.41     16.80 o 
  -5  10   4       54.82       56.20      8.80 o 
  -4  10   4      185.20      187.29     17.14 o 
  -3  10   4      282.51      281.25     26.66 o 
  -2  10   4       91.11       95.68      9.35 o 
  -1  10   4      134.15      149.76     28.22 o 
   0  10   4      249.12      311.64     49.58 o 
   1  10   4        5.53       -0.22     11.19 o 
   2  10   4       51.51       79.06     19.36 o 
   3  10   4       94.73       84.75     27.46 o 
  -4  11   4      134.11      104.23     26.96 o 
  -3  11   4       22.16       28.86     10.61 o 
  -2  11   4      101.41      102.42     15.39 o 
  -1  11   4        7.42       12.41     11.62 o 
   0  11   4       22.58       39.39     14.47 o 
   1  11   4      166.44      123.96     34.79 o 
   2  11   4      152.27      162.06     31.15 o 
  -1  12   4      162.01      149.30     37.36 o 
  -4 -11   5       47.06       28.93     20.66 o 
  -3 -11   5      117.83      116.85     26.15 o 
  -2 -11   5      150.97      115.58     15.82 o 
  -1 -11   5       24.63       14.35      9.67 o 
   0 -11   5      134.64      153.42     15.28 o 
   1 -11   5       40.40       43.58     12.51 o 
  -5 -10   5       58.07       60.27     16.66 o 
  -4 -10   5       48.46       30.30      8.74 o 
  -3 -10   5       73.31       87.24     12.37 o 
  -2 -10   5       63.53       52.99     10.40 o 
  -1 -10   5      111.31      104.93     17.98 o 
   0 -10   5       32.65       33.56      9.12 o 
   1 -10   5       32.04       15.48      9.72 o 
   2 -10   5       92.38      120.79     15.58 o 
   3 -10   5       70.16       65.55     11.94 o 
  -6  -9   5      180.30      189.08     22.41 o 
  -5  -9   5       30.68       37.58      7.54 o 
  -4  -9   5        6.43       11.02      9.13 o 
  -3  -9   5      373.27      421.68     28.40 o 
  -2  -9   5       84.11       95.89     12.86 o 
  -1  -9   5      215.26      226.69     18.84 o 
   0  -9   5       82.75      107.73     11.63 o 
   1  -9   5      152.54      168.91     16.02 o 
   2  -9   5      231.99      247.65     21.43 o 
   3  -9   5       75.44       98.05     13.91 o 
   4  -9   5        6.90       26.14     15.05 o 
  -7  -8   5      167.40      144.87     17.97 o 
  -6  -8   5        1.14       -3.15      5.68 o 
  -5  -8   5       71.03       69.40      9.70 o 
  -4  -8   5       90.75       89.99      8.65 o 
  -3  -8   5        6.48       -0.50      3.90 o 
  -2  -8   5      488.80      545.00     24.02 o 
  -1  -8   5       95.60       64.65      6.30 o 
   0  -8   5      354.76      308.38     19.42 o 
   1  -8   5      637.40      658.72     36.86 o 
   2  -8   5      232.25      241.52     17.24 o 
   3  -8   5      195.42      192.02     13.52 o 
   4  -8   5       41.29       37.42     12.65 o 
   5  -8   5       55.26       53.37     15.78 o 
  -8  -7   5       73.53       42.44     11.48 o 
  -7  -7   5       41.55       20.46      8.75 o 
  -6  -7   5      131.36      134.92     13.07 o 
  -5  -7   5      149.79      146.88     12.36 o 
  -4  -7   5      331.05      324.79     14.71 o 
  -3  -7   5      360.06      367.81     15.14 o 
  -2  -7   5      154.25      163.15      9.39 o 
  -1  -7   5      377.46      378.92     13.81 o 
   0  -7   5      518.26      543.16     17.77 o 
   1  -7   5       53.41       65.70      7.23 o 
   2  -7   5      243.86      261.44     15.91 o 
   3  -7   5      224.11      210.92     14.26 o 
   4  -7   5       40.35       35.47     11.08 o 
   5  -7   5      221.78      206.92     22.43 o 
  -8  -6   5      130.38      143.81     12.23 o 
  -7  -6   5       18.78       30.44      9.13 o 
  -6  -6   5       13.12       12.87      5.88 o 
  -5  -6   5      351.37      354.55     18.13 o 
  -4  -6   5      515.38      511.74     21.67 o 
  -3  -6   5       23.48       20.69      4.23 o 
  -2  -6   5      332.70      350.93     12.03 o 
  -1  -6   5     1146.11     1116.04     31.97 o 
   0  -6   5      901.96      919.71     26.63 o 
   1  -6   5     1358.88     1410.36     45.45 o 
   2  -6   5       37.00       42.31      8.21 o 
   3  -6   5      191.63      183.49     11.42 o 
   4  -6   5      560.18      594.25     65.22 o 
   5  -6   5        8.41        7.22      7.98 o 
   6  -6   5       20.86       30.85     12.51 o 
  -9  -5   5       81.90       85.89     10.60 o 
  -8  -5   5      385.64      373.89     27.31 o 
  -7  -5   5      157.18      174.99     16.71 o 
  -6  -5   5      522.61      583.85     32.09 o 
  -5  -5   5      490.14      494.23     21.92 o 
  -4  -5   5      721.54      737.27     27.72 o 
  -3  -5   5      364.61      330.54     10.30 o 
  -2  -5   5      330.51      325.47      9.33 o 
  -1  -5   5      185.03      159.69      7.06 o 
   0  -5   5     1407.22     1452.87     29.95 o 
   1  -5   5      496.13      523.76     16.68 o 
   2  -5   5      172.70      176.61      9.42 o 
   3  -5   5      173.33      165.01      7.77 o 
   4  -5   5       42.39       32.93      8.78 o 
   5  -5   5      246.39      249.42     20.85 o 
   6  -5   5        6.69       26.60      9.10 o 
  -9  -4   5       30.27       35.13      8.63 o 
  -8  -4   5       64.53       68.25      8.82 o 
  -7  -4   5       47.43       56.13      7.51 o 
  -6  -4   5       96.31       85.48      8.39 o 
  -5  -4   5      233.61      235.44     11.17 o 
  -4  -4   5      716.65      722.34     22.19 o 
  -3  -4   5      149.22      135.28      5.54 o 
  -2  -4   5     3028.31     3132.49     59.98 o 
  -1  -4   5     1086.62     1071.79     24.92 o 
   0  -4   5      918.24      893.03     18.54 o 
   1  -4   5      733.54      774.77     19.90 o 
   2  -4   5       55.48       68.88      4.09 o 
   3  -4   5      628.70      617.01     20.22 o 
   4  -4   5      570.48      599.57     25.83 o 
   5  -4   5        0.84       -1.47      3.46 o 
   6  -4   5       38.61       47.90     11.04 o 
  -9  -3   5       54.64       43.34      9.32 o 
  -8  -3   5      790.53      814.13     45.28 o 
  -7  -3   5       38.99       45.59      7.05 o 
  -6  -3   5      936.36      944.12     40.78 o 
  -5  -3   5      109.54      106.75      7.33 o 
  -4  -3   5      738.66      781.21     23.28 o 
  -3  -3   5     1871.41     1920.01     44.35 o 
  -2  -3   5      132.34      131.65      5.06 o 
  -1  -3   5      856.38      874.25     19.78 o 
   0  -3   5       91.98       88.87      3.76 o 
   1  -3   5      653.46      642.35     15.01 o 
   2  -3   5      850.82      826.43     17.31 o 
   3  -3   5      256.44      249.41      8.80 o 
   4  -3   5       41.33       40.79      4.06 o 
   5  -3   5      594.70      630.27     41.10 o 
   6  -3   5      120.37      105.26     12.73 o 
   7  -3   5       67.98       55.07     13.84 o 
  -9  -2   5        2.98        2.86      5.72 o 
  -8  -2   5       16.25       23.47      7.57 o 
  -7  -2   5      450.86      439.35     26.91 o 
  -6  -2   5       20.22       16.19      4.06 o 
  -5  -2   5      129.68      121.80      5.56 o 
  -4  -2   5      609.63      592.80     16.30 o 
  -3  -2   5       20.93       19.68      3.18 o 
  -2  -2   5     3729.71     3877.56     85.87 o 
  -1  -2   5     1707.82     1741.41     40.81 o 
   0  -2   5      623.31      659.17     14.03 o 
   1  -2   5     2381.45     2400.40     39.40 o 
   2  -2   5       96.83      108.28      3.75 o 
   3  -2   5     1339.44     1359.03     36.90 o 
   4  -2   5       83.43       87.64      4.59 o 
   5  -2   5       45.06       47.37      5.21 o 
   6  -2   5       82.38       64.99      9.67 o 
   7  -2   5      191.62      187.55     19.41 o 
  -9  -1   5      169.53      156.46     15.92 o 
  -8  -1   5      411.83      404.55     23.84 o 
  -7  -1   5       50.32       57.50      6.86 o 
  -6  -1   5     1322.93     1461.21     58.94 o 
  -5  -1   5      662.21      652.05     22.34 o 
  -4  -1   5     1363.13     1358.73     29.96 o 
  -3  -1   5     1847.82     1835.08     36.39 o 
  -2  -1   5       83.53      102.85      4.16 o 
   0  -1   5      785.48      750.19     14.14 o 
   1  -1   5      325.51      361.74      8.43 o 
   2  -1   5      745.02      782.53     17.07 o 
   3  -1   5      900.72      975.57     28.73 o 
   4  -1   5       17.59       17.51      2.86 o 
   5  -1   5     1088.39     1118.21     48.08 o 
   6  -1   5       35.70       30.52      6.34 o 
   7  -1   5       94.32      121.65     13.68 o 
 -10   0   5      189.78      197.36     19.80 o 
  -9   0   5        8.32        3.37      5.37 o 
  -8   0   5      375.05      427.80     31.84 o 
  -7   0   5       43.65       53.53     10.42 o 
  -6   0   5      725.18      662.89     33.23 o 
  -5   0   5      151.57      173.42      7.46 o 
  -4   0   5      981.10      938.47     25.05 o 
  -3   0   5       15.91       18.28      2.31 o 
  -2   0   5      771.83      704.63     22.46 o 
  -1   0   5     7392.41     7716.61    179.46 o 
   0   0   5     1370.18     1464.68     27.26 o 
   1   0   5     2010.50     1949.21     35.74 o 
   2   0   5        1.75        2.35      1.65 o 
   3   0   5      132.64      151.06      5.24 o 
   4   0   5      358.54      385.62     16.95 o 
   5   0   5       76.31       87.56      7.34 o 
   6   0   5      121.66      119.14     13.12 o 
   7   0   5       23.54       28.31      8.28 o 
  -9   1   5      148.79      150.85     20.18 o 
  -8   1   5      440.77      469.80     32.07 o 
  -7   1   5       45.43       47.86      6.95 o 
  -6   1   5     1397.62     1493.56     64.75 o 
  -5   1   5      629.88      642.04     21.44 o 
  -4   1   5     1208.12     1218.98     31.73 o 
  -3   1   5     2074.91     2000.42     49.97 o 
  -2   1   5       83.95      102.13      4.36 o 
  -1   1   5      135.77      149.24      5.28 o 
   0   1   5      584.90      564.93     11.73 o 
   1   1   5      333.48      377.02      8.38 o 
   2   1   5      765.90      800.05     17.20 o 
   3   1   5      846.89      873.51     25.52 o 
   4   1   5       18.04       19.52      3.56 o 
   5   1   5      966.95      990.53     64.07 o 
   6   1   5       56.30       39.95      8.28 o 
   7   1   5      102.37      116.37     14.59 o 
  -9   2   5        0.99       10.34      7.91 o 
  -8   2   5       20.81       21.46      5.66 o 
  -7   2   5      557.02      566.63     31.09 o 
  -6   2   5       22.55        8.81      3.94 o 
  -5   2   5      144.45      149.56      8.44 o 
  -4   2   5      610.53      616.83     22.08 o 
  -3   2   5       22.16       25.71      3.99 o 
  -2   2   5     3690.74     3758.04     76.76 o 
  -1   2   5     1514.82     1600.67     33.53 o 
   0   2   5      597.76      625.03     13.24 o 
   1   2   5     2248.10     2232.37     49.41 o 
   2   2   5      142.95      141.67      6.63 o 
   3   2   5     1337.26     1327.40     44.29 o 
   5   2   5       51.33       49.21      7.17 o 
   6   2   5       97.32       92.10     25.80 o 
   7   2   5      200.35      187.08     18.80 o 
  -9   3   5       84.07       75.54     11.85 o 
  -8   3   5      764.47      784.47     74.18 o 
  -7   3   5       30.86       40.46      6.31 o 
  -6   3   5      847.45      856.26     37.05 o 
  -5   3   5      106.47      100.39      5.10 o 
  -4   3   5      656.14      712.98     27.98 o 
  -3   3   5     1920.57     2076.12     45.72 o 
  -2   3   5      187.13      168.30      8.86 o 
  -1   3   5      843.95      850.09     20.30 o 
   1   3   5      623.76      610.25     14.79 o 
   2   3   5      667.17      688.64     23.80 o 
   3   3   5      286.07      251.62     11.04 o 
   4   3   5       55.77       54.80      6.27 o 
   5   3   5      553.87      571.35     39.14 o 
   6   3   5      104.36       98.10     12.57 o 
   7   3   5       62.93       53.96     12.84 o 
  -9   4   5       25.61       20.75     16.20 o 
  -8   4   5       66.58       72.85     10.95 o 
  -7   4   5       54.29       63.07      9.44 o 
  -5   4   5      285.57      262.58     11.94 o 
  -4   4   5      633.67      624.00     30.27 o 
  -3   4   5      151.62      139.96      8.19 o 
  -2   4   5     2772.85     2897.25     74.19 o 
  -1   4   5     1054.69      993.06     27.44 o 
   0   4   5      892.37      847.72     26.41 o 
   1   4   5      695.01      720.68     31.63 o 
   2   4   5       41.31       42.86      6.07 o 
   3   4   5      661.26      685.72     42.47 o 
   4   4   5      599.46      684.18     46.52 o 
   5   4   5        1.55        4.39      2.78 o 
   6   4   5       65.48       54.82      9.07 o 
  -9   5   5      113.55      122.22     24.13 o 
  -8   5   5      339.12      331.71     27.15 o 
  -7   5   5      132.85      116.74     11.73 o 
  -6   5   5      411.90      446.86     43.70 o 
  -5   5   5      449.73      428.57     21.82 o 
  -4   5   5      722.82      716.16     23.29 o 
  -3   5   5      332.43      313.60     14.31 o 
  -2   5   5      345.91      358.14     13.78 o 
  -1   5   5      135.61      121.51      6.46 o 
   0   5   5     1600.47     1654.42     52.64 o 
   1   5   5      489.71      513.28     24.31 o 
   3   5   5       95.45      145.14     26.09 o 
   4   5   5       58.73       66.97     12.48 o 
   5   5   5      241.65      278.94     28.40 o 
   6   5   5        8.64       18.14     11.59 o 
  -8   6   5      124.16      133.07     17.67 o 
  -7   6   5       59.89       55.16     15.81 o 
  -6   6   5       10.84       14.60     11.98 o 
  -5   6   5      344.61      337.32     23.79 o 
  -4   6   5      521.81      514.27     24.37 o 
  -3   6   5       21.61       20.44      7.02 o 
  -2   6   5      299.66      319.03     15.24 o 
  -1   6   5     1086.18     1113.30     42.51 o 
   0   6   5      823.44      896.15     35.08 o 
   1   6   5     1149.21     1260.17    104.73 o 
   2   6   5       52.83       71.15     19.60 o 
   3   6   5      157.50      154.70     19.84 o 
   4   6   5      577.90      592.79     48.89 o 
   5   6   5        9.95        1.44      8.27 o 
   6   6   5       37.78       61.23     16.35 o 
  -8   7   5       63.71       50.39     14.35 o 
  -7   7   5       41.29       39.34      9.33 o 
  -6   7   5      109.95      108.23     25.11 o 
  -5   7   5      112.25      107.44     13.19 o 
  -4   7   5      294.39      295.29     16.79 o 
  -3   7   5      444.32      445.25     23.90 o 
  -2   7   5      173.10      186.56     10.70 o 
  -1   7   5      423.64      428.71     21.75 o 
   0   7   5      528.19      600.68     41.45 o 
   1   7   5       48.60       50.68     13.94 o 
   2   7   5      262.35      261.91     36.11 o 
   4   7   5       49.51       36.28     18.11 o 
   5   7   5      187.54      136.42     28.51 o 
  -7   8   5      203.90      177.47     25.02 o 
  -6   8   5        5.23       10.82      8.57 o 
  -5   8   5       81.29       73.48     12.43 o 
  -4   8   5       87.07       92.11     11.07 o 
  -3   8   5       11.81        8.96      3.65 o 
  -2   8   5      522.65      541.33     26.30 o 
  -1   8   5       44.06       41.37      4.29 o 
   0   8   5      313.27      297.45     17.25 o 
   1   8   5      547.14      539.23     57.72 o 
   2   8   5      250.98      256.67     30.70 o 
   3   8   5      183.15      156.25     26.15 o 
   4   8   5       40.25       69.99     26.45 o 
   5   8   5       55.95       81.27     28.75 o 
  -6   9   5      151.09      176.82     22.31 o 
  -5   9   5       41.14       51.61     10.88 o 
  -4   9   5        2.72       11.38      7.05 o 
  -3   9   5      329.19      366.64     30.68 o 
  -2   9   5      105.91      103.96     14.17 o 
  -1   9   5      258.76      292.42     24.11 o 
   0   9   5      142.34      164.35     26.39 o 
   1   9   5      146.90      165.05     24.91 o 
   2   9   5      238.62      291.80     45.94 o 
   3   9   5       85.10      110.42     29.69 o 
   4   9   5       11.17       28.88     23.68 o 
  -5  10   5       59.76       50.61      8.94 o 
  -4  10   5       24.96       31.98      8.13 o 
  -3  10   5       87.28       96.96     21.25 o 
  -2  10   5       50.24       56.06      9.19 o 
  -1  10   5      103.86      116.21     17.31 o 
   1  10   5       34.58       24.80     14.51 o 
   2  10   5       87.35       93.90     20.54 o 
   3  10   5       43.82       40.49     29.19 o 
  -4  11   5       30.21       13.62      8.75 o 
  -3  11   5      120.98      111.31     26.07 o 
  -2  11   5      146.36      149.08     19.40 o 
  -1  11   5       13.70       34.14     20.14 o 
   0  11   5      156.23      174.98     34.82 o 
   1  11   5       46.44       61.48     19.88 o 
  -3 -11   6        5.38       -1.94      8.88 o 
  -2 -11   6       99.62      114.49     14.60 o 
  -1 -11   6        2.27        6.63      9.09 o 
   0 -11   6       28.80       39.67     19.00 o 
  -5 -10   6       80.80       85.32     18.64 o 
  -4 -10   6       78.41       87.62     13.18 o 
  -3 -10   6       68.58       52.54     10.10 o 
  -2 -10   6      138.55      139.60     14.43 o 
  -1 -10   6      107.15      131.61     13.84 o 
   0 -10   6      101.26       97.85     14.87 o 
   1 -10   6       46.05       45.54     12.98 o 
   2 -10   6       81.38       53.35     12.49 o 
  -6  -9   6       13.60       -0.98     11.19 o 
  -5  -9   6      216.62      214.68     19.50 o 
  -4  -9   6      201.33      215.40     19.06 o 
  -3  -9   6      101.18       96.30     12.85 o 
  -2  -9   6      227.84      269.72     19.79 o 
  -1  -9   6      154.83      132.64     18.81 o 
   0  -9   6       11.45       10.62      6.43 o 
   1  -9   6      191.61      183.20     18.95 o 
   2  -9   6       19.15       30.34     14.90 o 
   3  -9   6       39.45       29.88     10.08 o 
  -7  -8   6       19.85       30.97      9.45 o 
  -6  -8   6      112.67      109.12     10.74 o 
  -5  -8   6      155.64      114.95     11.29 o 
  -4  -8   6      207.87      209.00     15.27 o 
  -3  -8   6      410.74      417.15     25.69 o 
  -2  -8   6      144.16      153.16     13.96 o 
  -1  -8   6       73.78       68.43     10.69 o 
   0  -8   6      526.57      578.54     35.31 o 
   1  -8   6       35.85       43.74      7.95 o 
   2  -8   6       94.54      108.14     13.51 o 
   3  -8   6      115.08      105.80     17.38 o 
   4  -8   6        8.54       25.85     15.87 o 
  -8  -7   6       67.53       97.31     18.34 o 
  -7  -7   6      106.69       82.67     12.62 o 
  -6  -7   6      131.91      134.10     12.43 o 
  -5  -7   6      286.99      272.62     18.98 o 
  -4  -7   6      205.40      193.50     10.22 o 
  -3  -7   6       72.34       74.15      6.63 o 
  -2  -7   6      862.70      862.54     29.27 o 
  -1  -7   6      811.53      782.16     30.58 o 
   0  -7   6       35.02       22.32      5.92 o 
   1  -7   6      236.63      256.04     14.68 o 
   2  -7   6       98.07      100.20     11.97 o 
   3  -7   6      113.46      102.85     11.31 o 
   4  -7   6      136.38      173.76     21.37 o 
  -8  -6   6       64.13       62.69     10.01 o 
  -7  -6   6       14.25       17.20     13.85 o 
  -6  -6   6      522.51      525.21     51.98 o 
  -5  -6   6        9.66       14.52      5.19 o 
  -4  -6   6      164.92      150.50     13.81 o 
  -3  -6   6      616.98      641.70     23.04 o 
  -2  -6   6      370.06      333.74     14.18 o 
  -1  -6   6      162.64      151.34      7.50 o 
   0  -6   6       73.27       59.59      5.07 o 
   1  -6   6      111.22      119.47      9.87 o 
   2  -6   6       91.03       97.10      9.06 o 
   3  -6   6      286.86      308.98     21.89 o 
   4  -6   6      128.03      115.05     16.66 o 
   5  -6   6       66.94       70.88     15.58 o 
  -9  -5   6        6.46        1.13      8.38 o 
  -8  -5   6      100.10       98.43     12.12 o 
  -7  -5   6      347.32      359.23     27.27 o 
  -6  -5   6        7.47       11.17      5.74 o 
  -5  -5   6      207.13      229.23     15.31 o 
  -4  -5   6      393.46      422.08     17.48 o 
  -3  -5   6      185.31      172.90      7.54 o 
  -2  -5   6     1146.06     1182.99     30.68 o 
  -1  -5   6      410.86      393.52     12.70 o 
   0  -5   6        1.46        3.58      1.56 o 
   1  -5   6     1134.58     1102.00     33.47 o 
   2  -5   6      575.39      635.56     26.40 o 
   3  -5   6      334.03      274.74     33.79 o 
   4  -5   6        7.21       13.52      6.46 o 
   5  -5   6        1.56       -0.19      9.88 o 
  -9  -4   6       70.06       48.83     10.06 o 
  -8  -4   6      107.33      112.53     10.45 o 
  -7  -4   6       21.47       25.60      6.44 o 
  -6  -4   6      508.89      523.69     29.20 o 
  -5  -4   6      285.46      319.35     17.04 o 
  -4  -4   6      584.93      657.90     22.91 o 
  -3  -4   6      713.67      723.48     19.85 o 
  -2  -4   6       77.43       86.43      4.17 o 
  -1  -4   6      427.08      414.23     11.63 o 
   0  -4   6      558.30      555.75     14.43 o 
   1  -4   6      452.94      439.36     13.66 o 
   2  -4   6      663.51      701.26     26.14 o 
   3  -4   6      369.95      349.28     15.23 o 
   4  -4   6       10.28       21.66      5.09 o 
   5  -4   6      298.06      316.04     25.93 o 
   6  -4   6       31.59       33.65     12.68 o 
  -9  -3   6       57.38       36.91      8.87 o 
  -8  -3   6      376.74      449.11     32.78 o 
  -7  -3   6       68.41       50.45      6.77 o 
  -6  -3   6       54.92       43.67      5.29 o 
  -5  -3   6      374.94      352.68     16.03 o 
  -4  -3   6     1317.82     1326.50     39.29 o 
  -3  -3   6       29.58       32.37      3.49 o 
  -2  -3   6      808.60      803.72     20.02 o 
  -1  -3   6     1809.33     1916.71     42.56 o 
   0  -3   6      537.45      565.44     13.79 o 
   1  -3   6     3210.75     3346.26     74.19 o 
   2  -3   6       24.24       19.80      2.71 o 
   3  -3   6      173.68      174.77      7.28 o 
   4  -3   6      236.96      254.43     18.56 o 
   5  -3   6       17.84       32.57      7.62 o 
   6  -3   6       26.73       23.50     12.02 o 
  -9  -2   6       35.36       49.46      8.50 o 
  -8  -2   6      218.27      198.17     17.07 o 
  -7  -2   6       16.40       13.58      4.44 o 
  -6  -2   6      766.00      768.79     39.14 o 
  -5  -2   6     1039.25     1024.18     32.14 o 
  -4  -2   6      913.12      945.96     24.77 o 
  -3  -2   6     1439.47     1408.93     38.89 o 
  -2  -2   6      211.00      205.00      7.07 o 
  -1  -2   6      381.65      368.56      9.76 o 
   0  -2   6      900.04      887.56     18.94 o 
   1  -2   6      223.35      234.53      6.85 o 
   2  -2   6      431.87      445.21     12.27 o 
   3  -2   6      756.54      735.12     29.66 o 
   4  -2   6        4.92        2.25      3.01 o 
   5  -2   6      314.66      340.09     34.87 o 
   6  -2   6       65.40       56.86     10.03 o 
  -9  -1   6       20.11       19.53      5.84 o 
  -8  -1   6       51.92       56.55      8.18 o 
  -7  -1   6      273.43      305.62     17.30 o 
  -6  -1   6      149.28      178.72     11.82 o 
  -5  -1   6      276.30      273.14     10.90 o 
  -4  -1   6      486.32      513.74     17.58 o 
  -3  -1   6      671.75      699.89     17.70 o 
  -2  -1   6     1868.27     1992.82     44.06 o 
  -1  -1   6      997.57      924.12     19.92 o 
   0  -1   6      438.20      401.02     10.02 o 
   1  -1   6     1798.86     1821.30     38.48 o 
   2  -1   6      252.22      257.59      8.13 o 
   3  -1   6     1059.72     1056.47     43.15 o 
   4  -1   6      326.68      320.95     15.76 o 
   5  -1   6        6.83       19.77      6.47 o 
   6  -1   6       40.56       47.40     11.33 o 
  -9   0   6       17.36       20.49      7.09 o 
  -8   0   6      350.29      406.13     28.03 o 
  -7   0   6       28.65       23.69      5.73 o 
  -6   0   6     1015.01     1002.26     47.96 o 
  -5   0   6      206.38      194.75      9.88 o 
  -4   0   6      251.13      245.36      8.85 o 
  -3   0   6      824.80      810.11     24.80 o 
  -2   0   6        0.75       -0.54      2.71 o 
  -1   0   6      829.32      845.64     23.18 o 
   0   0   6       80.66       82.08      3.39 o 
   1   0   6       71.60       77.00      3.59 o 
   2   0   6      228.07      225.94      8.07 o 
   3   0   6      853.38      862.56     28.82 o 
   4   0   6       33.63       23.85      4.67 o 
   5   0   6      381.79      396.21     27.13 o 
   6   0   6       63.27       74.00      9.44 o 
  -9   1   6       30.92       49.84      9.23 o 
  -8   1   6       33.73       43.97      8.26 o 
  -7   1   6      232.43      260.08     26.20 o 
  -6   1   6      168.49      213.86     14.53 o 
  -5   1   6      249.96      256.55     10.40 o 
  -4   1   6      573.08      572.36     15.63 o 
  -3   1   6      692.50      707.03     21.42 o 
  -2   1   6     1759.09     1850.99     48.13 o 
  -1   1   6     1000.20      959.72     22.06 o 
   0   1   6      394.72      369.32      8.80 o 
   1   1   6     1753.85     1763.87     34.33 o 
   2   1   6      200.00      207.15      8.09 o 
   3   1   6     1044.07     1066.32     42.77 o 
   4   1   6      316.29      327.40     14.15 o 
   5   1   6        6.60        3.75      5.14 o 
   6   1   6       40.20       61.67      9.58 o 
  -9   2   6       27.16       37.34      9.45 o 
  -8   2   6      171.07      142.32     11.99 o 
  -7   2   6       21.59       21.86      6.35 o 
  -6   2   6      637.15      698.89     40.55 o 
  -5   2   6     1089.12     1109.03     40.32 o 
  -4   2   6      955.34      963.03     31.96 o 
  -3   2   6     1262.31     1222.31     33.60 o 
  -2   2   6      232.15      223.87      7.89 o 
  -1   2   6      349.71      337.61     10.14 o 
   0   2   6      882.09      917.17     18.64 o 
   1   2   6      234.94      249.63      6.97 o 
   2   2   6      526.47      541.80     21.56 o 
   3   2   6      670.13      645.64     29.08 o 
   4   2   6        0.73        1.18      3.77 o 
   5   2   6      334.16      358.13     26.67 o 
   6   2   6       53.40       47.83      9.17 o 
  -9   3   6       75.36       37.25     13.15 o 
  -8   3   6      352.90      426.78     35.01 o 
  -7   3   6       95.67       93.01     14.19 o 
  -6   3   6       43.15       31.43      7.89 o 
  -5   3   6      401.21      416.37     23.43 o 
  -4   3   6     1250.31     1254.72     46.86 o 
  -3   3   6       34.28       27.38      4.04 o 
  -2   3   6      860.57      850.69     26.49 o 
  -1   3   6     1810.86     1843.75     39.32 o 
   0   3   6      561.87      574.33     14.75 o 
   1   3   6     3064.80     3086.61     74.45 o 
   2   3   6       22.20       20.94      2.52 o 
   3   3   6      118.06      116.22      6.73 o 
   4   3   6      278.43      290.68     16.00 o 
   5   3   6       17.79       13.55     10.31 o 
   6   3   6       40.22       31.27      6.19 o 
  -9   4   6       43.21       36.90     16.43 o 
  -8   4   6       81.21       97.53     14.98 o 
  -7   4   6       31.41       38.79      8.73 o 
  -6   4   6      521.12      607.70     71.17 o 
  -5   4   6      234.66      264.23     16.17 o 
  -4   4   6      515.30      563.04     25.66 o 
  -3   4   6      680.27      718.57     25.54 o 
  -2   4   6      113.62      112.86      5.71 o 
  -1   4   6      545.13      539.48     17.72 o 
   0   4   6      439.72      451.35     20.32 o 
   1   4   6      472.29      494.45     22.41 o 
   3   4   6      368.08      355.20     31.63 o 
   4   4   6       19.56       28.22      8.49 o 
   5   4   6      258.68      297.89     32.99 o 
   6   4   6       31.75       18.27     21.27 o 
  -9   5   6       14.38       -2.52      9.55 o 
  -8   5   6       91.85       81.89     12.21 o 
  -7   5   6      368.93      373.88     53.89 o 
  -6   5   6        5.33       19.01     13.33 o 
  -5   5   6      240.31      244.00     36.73 o 
  -4   5   6      337.80      365.65     21.63 o 
  -3   5   6      165.63      135.19      8.92 o 
  -2   5   6     1104.49     1146.45     50.34 o 
  -1   5   6      273.32      279.53     16.70 o 
   0   5   6        5.80        3.36      1.35 o 
   1   5   6     1070.37     1067.47     54.72 o 
   2   5   6      589.19      655.71     65.66 o 
   3   5   6      319.39      300.17     25.92 o 
   4   5   6       39.35       28.80      9.78 o 
   5   5   6        1.79       -5.97      8.27 o 
  -8   6   6       58.84       56.68     13.72 o 
  -7   6   6       24.04       10.69     10.08 o 
  -6   6   6      478.76      555.62     37.29 o 
  -5   6   6       24.12       17.16      5.84 o 
  -4   6   6      118.33      122.13     14.42 o 
  -3   6   6      502.72      504.07     30.87 o 
  -2   6   6      410.73      406.53     20.23 o 
  -1   6   6      184.22      133.88      9.55 o 
   1   6   6      117.19      134.72     21.99 o 
   2   6   6      111.14      111.63     17.59 o 
   3   6   6      273.23      274.35     38.74 o 
   4   6   6      121.07      107.57     18.36 o 
   5   6   6       58.49       61.70     14.88 o 
  -8   7   6       78.24       89.52     21.97 o 
  -7   7   6       84.97       75.32     14.86 o 
  -6   7   6      148.42      159.15     33.23 o 
  -5   7   6      315.70      328.13     49.85 o 
  -4   7   6      255.53      250.42     18.88 o 
  -3   7   6       85.50       76.75      7.76 o 
  -2   7   6      717.36      741.90     33.75 o 
  -1   7   6      677.26      716.36     38.76 o 
   0   7   6       55.61       72.97     20.04 o 
   1   7   6      224.57      190.85     28.70 o 
   2   7   6       76.56       64.59     20.05 o 
   3   7   6       70.56       60.79     20.40 o 
   4   7   6      138.64      208.55     34.24 o 
  -7   8   6       25.08       41.89      9.89 o 
  -6   8   6       86.89       88.07     14.13 o 
  -5   8   6      142.34       92.72     20.43 o 
  -4   8   6      197.44      208.74     68.81 o 
  -3   8   6      451.39      434.38     34.15 o 
  -2   8   6      163.09      161.88     17.14 o 
  -1   8   6       64.09       65.64      8.26 o 
   0   8   6      575.40      647.45     47.37 o 
   2   8   6      138.14      144.06     24.05 o 
   3   8   6       77.51       58.42     19.24 o 
   4   8   6        6.80       12.20     16.70 o 
  -6   9   6       17.33       10.03     10.10 o 
  -4   9   6      223.80      233.07     26.28 o 
  -3   9   6      121.67      122.49     16.99 o 
  -2   9   6      221.06      225.06     24.31 o 
  -1   9   6      115.58       97.63     14.84 o 
   0   9   6        7.43       15.23     14.19 o 
   1   9   6      156.27      157.11     27.30 o 
   2   9   6       32.32       40.09     18.20 o 
   3   9   6       33.49       44.90     17.88 o 
  -5  10   6       54.15       68.70     15.15 o 
  -4  10   6       59.14       74.64     15.61 o 
  -3  10   6       87.57      102.15     14.95 o 
  -2  10   6      152.38      171.16     20.67 o 
  -1  10   6      139.19      124.05     19.49 o 
   0  10   6      116.09      119.93     25.77 o 
   1  10   6       45.89       69.70     21.82 o 
   2  10   6       97.53       55.42     25.16 o 
  -3  11   6        3.10       14.86     12.00 o 
  -2  11   6       86.66      118.38     15.61 o 
  -1  11   6        1.80        8.10     13.28 o 
  -4 -10   7      126.74      127.59     15.94 o 
  -3 -10   7       24.30       21.61     11.73 o 
  -2 -10   7       91.71       96.37     13.41 o 
  -1 -10   7       39.90       54.88     13.22 o 
   0 -10   7       84.41       93.50     13.23 o 
  -6  -9   7       79.48       76.52     14.43 o 
  -5  -9   7       49.45       40.26     13.60 o 
  -4  -9   7      109.45      109.97     16.85 o 
  -3  -9   7       95.54       98.42     11.86 o 
  -2  -9   7      103.23       96.21     13.12 o 
  -1  -9   7      369.45      387.05     29.29 o 
   0  -9   7      179.89      201.59     17.79 o 
   1  -9   7        5.18        6.48      9.64 o 
   2  -9   7      115.69      112.22     13.91 o 
  -7  -8   7      267.56      314.30     42.28 o 
  -6  -8   7       89.85       84.75     13.26 o 
  -5  -8   7      113.64      104.38     12.56 o 
  -4  -8   7      193.06      192.35     17.48 o 
  -3  -8   7       52.88       54.44     11.43 o 
  -2  -8   7      265.46      267.41     21.30 o 
  -1  -8   7       22.34       13.04      8.25 o 
   0  -8   7       43.96       51.58      9.64 o 
   1  -8   7      151.45      141.16     15.04 o 
   2  -8   7      122.75      123.02     14.76 o 
   3  -8   7       93.94      111.96     13.81 o 
  -7  -7   7        2.56        3.63     10.06 o 
  -6  -7   7      163.40      194.59     18.45 o 
  -5  -7   7      134.13       92.31     12.94 o 
  -4  -7   7      407.56      447.57     27.89 o 
  -3  -7   7      153.03      188.99     13.55 o 
  -2  -7   7      119.77       93.78      7.91 o 
  -1  -7   7      413.95      415.61     28.98 o 
   0  -7   7      123.79      129.77     13.66 o 
   1  -7   7        0.37       -4.38      6.12 o 
   2  -7   7      194.87      203.23     20.07 o 
   3  -7   7       10.06       14.87      7.81 o 
   4  -7   7      114.51      104.47     19.25 o 
  -8  -6   7      145.55      176.30     15.04 o 
  -7  -6   7      189.10      179.42     15.74 o 
  -6  -6   7       61.44       65.13     11.66 o 
  -5  -6   7      110.96       78.61     10.44 o 
  -4  -6   7      355.43      375.34     15.84 o 
  -3  -6   7      181.83      185.14      9.84 o 
  -2  -6   7      123.11      123.69      8.47 o 
  -1  -6   7      132.78      116.83      6.63 o 
   0  -6   7       47.60       41.49      3.90 o 
   1  -6   7      484.57      511.11     25.34 o 
   2  -6   7       17.85       16.42      8.30 o 
   3  -6   7      133.18      146.41     13.43 o 
   4  -6   7       65.64       47.64     10.91 o 
  -8  -5   7       75.01       63.95      9.12 o 
  -7  -5   7       42.54       59.60     10.28 o 
  -6  -5   7      150.93      132.47     11.08 o 
  -5  -5   7      227.19      242.30     13.79 o 
  -4  -5   7      518.39      489.34     22.09 o 
  -3  -5   7      954.46     1003.64     38.15 o 
  -2  -5   7       58.50       57.06      4.26 o 
  -1  -5   7      800.74      800.53     26.82 o 
   0  -5   7      368.11      388.75     13.25 o 
   1  -5   7       22.94       20.94      3.42 o 
   2  -5   7      352.74      367.98     25.46 o 
   3  -5   7      100.55       98.63      9.01 o 
   4  -5   7        7.28        4.63      8.09 o 
   5  -5   7      228.07      219.25     27.18 o 
  -9  -4   7       24.81       20.23      8.30 o 
  -8  -4   7       38.36       39.26      7.62 o 
  -7  -4   7      231.87      212.79     16.98 o 
  -6  -4   7       40.53       28.98      6.13 o 
  -5  -4   7       84.07       94.16      7.94 o 
  -4  -4   7      345.55      302.73     16.34 o 
  -3  -4   7       97.74       90.54      5.04 o 
  -2  -4   7      239.51      266.23      8.20 o 
  -1  -4   7     1316.27     1328.93     34.96 o 
   0  -4   7      196.20      200.33      7.12 o 
   1  -4   7      496.86      510.28     17.65 o 
   2  -4   7        2.31       -0.95      2.45 o 
   3  -4   7      381.46      374.93     21.42 o 
   4  -4   7      122.28      117.19     15.48 o 
   5  -4   7       45.71       37.78     13.19 o 
  -9  -3   7       28.07       22.17      6.92 o 
  -8  -3   7       53.63       68.76      8.37 o 
  -7  -3   7       19.96        9.25      5.20 o 
  -6  -3   7      692.15      737.46     37.94 o 
  -5  -3   7      125.04      120.44      8.00 o 
  -4  -3   7      447.41      479.11     19.81 o 
  -3  -3   7      916.50      900.20     26.50 o 
  -2  -3   7      361.09      358.07      9.66 o 
  -1  -3   7     1709.04     1667.37     46.39 o 
   0  -3   7      861.22      866.09     22.90 o 
   1  -3   7       15.56       15.00      2.61 o 
   2  -3   7      192.64      167.22      7.81 o 
   3  -3   7      278.96      261.47     15.82 o 
   4  -3   7       22.39       22.45      6.41 o 
   5  -3   7      121.29      173.09     20.52 o 
  -9  -2   7       20.01       10.22      6.21 o 
  -8  -2   7      145.20      173.04     13.27 o 
  -7  -2   7      243.08      242.42     15.72 o 
  -6  -2   7       12.24        8.62      3.64 o 
  -5  -2   7       77.31       87.29      8.34 o 
  -4  -2   7      347.81      324.10     11.59 o 
  -3  -2   7      197.33      199.35      7.32 o 
  -2  -2   7     1107.63     1136.73     34.98 o 
  -1  -2   7     1126.75     1088.73     27.57 o 
   0  -2   7      134.91      146.79      5.31 o 
   1  -2   7      985.00      988.09     27.28 o 
   2  -2   7      249.46      251.27      8.66 o 
   3  -2   7      380.47      401.26     18.85 o 
   4  -2   7       86.41       93.18      9.69 o 
   5  -2   7       56.53       60.90      9.65 o 
  -9  -1   7        4.30        2.41      5.94 o 
  -8  -1   7      112.41       90.39     14.37 o 
  -7  -1   7       23.88       28.65      6.01 o 
  -6  -1   7      403.60      427.02     24.73 o 
  -5  -1   7      465.61      452.92     20.70 o 
  -4  -1   7      958.16     1007.12     33.67 o 
  -3  -1   7      841.28      873.60     28.54 o 
  -2  -1   7      161.19      154.70      7.31 o 
  -1  -1   7     1232.09     1218.34     34.58 o 
   0  -1   7      313.18      316.16      9.31 o 
   1  -1   7       42.76       30.88      2.85 o 
   2  -1   7      220.81      209.31      8.09 o 
   3  -1   7      135.95      128.67      7.81 o 
   4  -1   7       69.03       61.74      8.18 o 
   5  -1   7      265.80      283.16     20.00 o 
   6  -1   7      135.37      122.13     27.65 o 
  -9   0   7      104.46       98.61     10.79 o 
  -8   0   7      527.33      570.82     35.89 o 
  -7   0   7      117.65      110.46      9.35 o 
  -6   0   7        1.01        4.85      4.09 o 
  -5   0   7      121.26      113.17      7.37 o 
  -4   0   7      457.48      470.99     19.01 o 
  -3   0   7      134.71      121.94      9.80 o 
  -2   0   7      442.49      440.03     15.23 o 
  -1   0   7     1188.13     1226.13     35.56 o 
   0   0   7       69.51       65.79      3.27 o 
   1   0   7     2325.25     2389.70     54.90 o 
   2   0   7       17.67       17.29      2.72 o 
   3   0   7       47.31       63.35      4.71 o 
   4   0   7      250.70      258.52     26.18 o 
   5   0   7        8.91        5.26      5.98 o 
   6   0   7       57.48       53.10     10.68 o 
  -9   1   7       11.67       11.77      6.69 o 
  -8   1   7      103.49       88.92      9.63 o 
  -7   1   7       12.33       15.88      6.23 o 
  -6   1   7      430.90      444.67     22.35 o 
  -5   1   7      403.32      400.16     15.87 o 
  -4   1   7      915.70      977.72     30.85 o 
  -3   1   7      870.44      935.03     29.78 o 
  -2   1   7      178.57      170.74      9.08 o 
  -1   1   7     1383.85     1428.92     40.42 o 
   0   1   7      354.67      367.32      9.66 o 
   1   1   7       32.66       24.45      2.71 o 
   2   1   7      278.05      261.11     11.78 o 
   3   1   7      153.58      147.94      7.63 o 
   4   1   7       96.90       91.91      8.67 o 
   5   1   7      236.84      214.82     23.91 o 
   6   1   7      135.12      106.73     14.29 o 
  -9   2   7       11.83        3.19     12.68 o 
  -8   2   7      140.96      150.33     16.50 o 
  -7   2   7      228.86      270.10     19.66 o 
  -6   2   7       16.03       16.27      4.98 o 
  -5   2   7      130.72      116.59     32.12 o 
  -4   2   7      281.07      299.93     15.74 o 
  -3   2   7      165.35      167.34      8.61 o 
  -2   2   7     1178.08     1178.81     33.40 o 
  -1   2   7     1014.89     1012.57     29.92 o 
   1   2   7      941.30      940.50     27.14 o 
   2   2   7      253.40      258.66     12.96 o 
   3   2   7      396.69      411.44     20.49 o 
   4   2   7      109.25      124.26     12.12 o 
   5   2   7       60.03       59.38      8.49 o 
  -9   3   7       57.59       36.44     23.28 o 
  -8   3   7       66.74       80.75     14.45 o 
  -7   3   7       13.78       17.98     11.08 o 
  -6   3   7      700.06      783.12     52.61 o 
  -5   3   7       89.05       86.89     10.94 o 
  -4   3   7      473.85      444.50     21.39 o 
  -3   3   7      884.07      857.27     28.28 o 
  -2   3   7      344.54      343.70     12.79 o 
  -1   3   7     1727.08     1710.11     49.84 o 
   0   3   7     1137.74     1147.58     37.92 o 
   1   3   7       11.91       10.48      3.92 o 
   2   3   7      144.28      162.50     11.20 o 
   3   3   7      262.47      295.35     18.46 o 
   4   3   7       29.80       33.83      5.01 o 
   5   3   7      108.31      130.23     17.72 o 
  -9   4   7       28.73       25.73     16.85 o 
  -8   4   7       54.49       41.07      8.49 o 
  -7   4   7      216.85      239.50     30.17 o 
  -6   4   7       44.31       43.74     11.69 o 
  -5   4   7      125.40      135.74     13.46 o 
  -4   4   7      477.53      382.68     20.96 o 
  -3   4   7      121.07      110.33      7.15 o 
  -2   4   7      304.10      316.35     11.50 o 
  -1   4   7     1188.49     1192.64     40.38 o 
   0   4   7      154.20      164.83     18.81 o 
   1   4   7      460.60      430.74     35.14 o 
   2   4   7        2.67        2.21      9.54 o 
   3   4   7      338.70      356.75     34.31 o 
   4   4   7      136.48      153.72     20.64 o 
   5   4   7       46.35       43.44     12.24 o 
  -8   5   7       74.71       63.09     20.49 o 
  -7   5   7       57.99       66.41     18.65 o 
  -6   5   7      103.12      100.13     21.43 o 
  -5   5   7      188.22      185.93     18.42 o 
  -4   5   7      545.63      522.43     34.42 o 
  -3   5   7     1008.30     1052.74     50.94 o 
  -2   5   7       80.92       68.70      4.84 o 
  -1   5   7      729.83      743.44     36.47 o 
   0   5   7      520.37      493.78     21.02 o 
   1   5   7       14.78       30.08      8.72 o 
   2   5   7      360.23      368.33     51.72 o 
   3   5   7       80.62       82.41     16.23 o 
   4   5   7       15.95       23.77     10.61 o 
   5   5   7      221.83      197.58     27.78 o 
  -8   6   7      136.12      119.08     25.75 o 
  -7   6   7      207.95      189.35     29.17 o 
  -6   6   7       59.56       70.01     21.08 o 
  -4   6   7      302.13      315.05     28.68 o 
  -3   6   7      228.43      220.85     16.36 o 
  -1   6   7      137.98      138.83     16.54 o 
   0   6   7       72.72       83.49     18.45 o 
   1   6   7      411.78      501.59     50.80 o 
   2   6   7       28.36       13.55     11.23 o 
   3   6   7      132.61      120.95     26.99 o 
   4   6   7       73.22       79.14     17.10 o 
  -7   7   7        4.84      -16.40     16.40 o 
  -6   7   7      151.38      144.66     31.31 o 
  -5   7   7       91.33       68.27     16.87 o 
  -4   7   7      359.79      321.26     43.17 o 
  -3   7   7      143.24      145.41     16.87 o 
  -2   7   7      129.91      141.85     21.30 o 
  -1   7   7      430.29      413.95     26.92 o 
   0   7   7      126.35      140.45     18.88 o 
   1   7   7        2.37       -6.63     14.35 o 
   2   7   7      250.73      282.60     37.54 o 
   3   7   7       19.03       25.04     15.15 o 
   4   7   7      141.52       96.17     23.30 o 
  -6   8   7       92.37       86.24     26.13 o 
  -5   8   7      118.56      140.72     29.91 o 
  -4   8   7      175.36      144.99     22.61 o 
  -3   8   7       45.60       50.75     19.23 o 
  -2   8   7      351.73      349.35     32.32 o 
  -1   8   7       27.75       16.58     10.70 o 
   0   8   7       57.37       50.70     17.44 o 
   1   8   7      104.56       83.80     25.82 o 
   2   8   7      121.49      164.90     28.97 o 
   3   8   7       98.15       96.18     22.35 o 
  -5   9   7       64.86       60.48     12.25 o 
  -4   9   7       81.60       70.20     13.29 o 
  -3   9   7       67.38       77.42     18.22 o 
  -2   9   7      104.79       73.33     14.80 o 
  -1   9   7      331.08      329.57     31.43 o 
   0   9   7      226.53      254.66     40.99 o 
   1   9   7        9.59       15.90     16.35 o 
   2   9   7      117.29      117.06     23.56 o 
  -4  10   7      126.69      110.55     23.01 o 
  -3  10   7       38.54       28.09     14.02 o 
  -2  10   7       96.31       71.32     13.83 o 
  -1  10   7       30.12       51.30     17.56 o 
   0  10   7       94.08       93.66     24.07 o 
  -5  -9   8       11.42        7.27     20.65 o 
  -4  -9   8      138.30      124.64     16.42 o 
  -3  -9   8      106.02      107.69     13.20 o 
  -2  -9   8      106.50      120.13     14.86 o 
  -1  -9   8        6.62        5.86      7.96 o 
   0  -9   8        1.47       -7.48      7.48 o 
  -6  -8   8       95.49      103.63     14.34 o 
  -5  -8   8        9.80       25.66     10.36 o 
  -4  -8   8       71.23       63.66     13.84 o 
  -3  -8   8      398.56      372.61     25.21 o 
  -2  -8   8       22.25       20.40      8.61 o 
  -1  -8   8       54.11       68.18     11.11 o 
   0  -8   8      167.68      178.21     17.67 o 
   1  -8   8      172.13      167.48     17.91 o 
   2  -8   8      261.02      341.85     28.41 o 
  -7  -7   8       24.41       52.67     16.92 o 
  -6  -7   8       18.00       17.68     14.02 o 
  -5  -7   8      242.96      256.25     22.79 o 
  -4  -7   8      284.02      281.84     23.45 o 
  -3  -7   8       69.95       75.66      9.73 o 
  -2  -7   8      211.35      230.65     18.30 o 
  -1  -7   8      119.65      102.80     13.34 o 
   0  -7   8      147.20      167.17     16.59 o 
   1  -7   8      189.98      196.87     17.73 o 
   2  -7   8       18.81       23.62      8.65 o 
   3  -7   8       86.85       73.55     14.30 o 
  -7  -6   8        9.76        5.05      7.25 o 
  -6  -6   8      390.97      374.31     30.90 o 
  -5  -6   8      129.30      146.05     13.62 o 
  -4  -6   8      152.47      142.65     11.83 o 
  -3  -6   8      535.63      532.99     36.80 o 
  -2  -6   8      111.58      128.96     10.98 o 
  -1  -6   8      534.57      563.01     30.06 o 
   0  -6   8      363.34      390.09     26.92 o 
   1  -6   8      107.69      106.77     11.15 o 
   2  -6   8      135.85      142.76     13.11 o 
   3  -6   8      121.85      105.63     11.17 o 
  -8  -5   8      113.39      133.17     17.62 o 
  -7  -5   8       78.68       78.66     10.96 o 
  -6  -5   8      142.54      167.37     16.32 o 
  -5  -5   8      348.20      367.23     25.98 o 
  -4  -5   8      161.06      135.99      9.77 o 
  -3  -5   8       23.34       16.65      3.29 o 
  -2  -5   8      916.30      898.70     31.63 o 
  -1  -5   8      106.56      105.27     11.18 o 
   0  -5   8      222.09      211.23     11.35 o 
   1  -5   8      406.15      389.34     25.50 o 
   2  -5   8       84.88       70.31      7.67 o 
   3  -5   8      236.03      233.64     15.85 o 
   4  -5   8      175.21      173.82     26.47 o 
  -8  -4   8       27.44       15.94      8.76 o 
  -7  -4   8        8.33       14.83      5.52 o 
  -6  -4   8      385.58      371.00     24.27 o 
  -5  -4   8      264.52      266.78     15.08 o 
  -4  -4   8      214.21      213.22     11.85 o 
  -3  -4   8      741.46      776.56     28.72 o 
  -2  -4   8      434.78      368.63     13.34 o 
  -1  -4   8      273.70      250.73     10.52 o 
   0  -4   8      417.64      435.25     17.18 o 
   1  -4   8       18.77       17.56      4.85 o 
   2  -4   8      183.40      201.23     14.14 o 
   3  -4   8       37.25       36.55      5.58 o 
   4  -4   8       10.70       17.05      8.67 o 
  -9  -3   8       59.27       71.27     18.59 o 
  -8  -3   8      238.63      227.23     22.53 o 
  -7  -3   8       59.61       71.96      8.42 o 
  -6  -3   8       98.96       78.94      8.48 o 
  -5  -3   8      182.86      179.18     11.51 o 
  -4  -3   8      140.95      155.11     13.26 o 
  -3  -3   8       31.26       31.40      3.82 o 
  -2  -3   8       20.59       19.52      1.96 o 
  -1  -3   8      183.96      188.19      7.14 o 
   0  -3   8       25.63       25.56      3.00 o 
   1  -3   8      823.30      823.90     32.37 o 
   2  -3   8       12.61       12.30      3.79 o 
   3  -3   8      275.62      274.01     17.73 o 
   4  -3   8      146.56      127.48     20.27 o 
  -9  -2   8       36.65       27.10     10.29 o 
  -8  -2   8       73.63       58.31     13.24 o 
  -7  -2   8       91.85       69.82      7.48 o 
  -6  -2   8      252.82      293.75     18.98 o 
  -5  -2   8      202.50      183.93     14.84 o 
  -4  -2   8      153.63      163.61      8.04 o 
  -3  -2   8     2032.31     2118.69     73.61 o 
  -2  -2   8      227.41      234.07     10.46 o 
  -1  -2   8      590.05      601.77     22.19 o 
   0  -2   8      160.79      162.43      6.53 o 
   1  -2   8       53.05       56.43      4.42 o 
   2  -2   8      150.71      142.12      8.54 o 
   3  -2   8       27.90       32.35      8.82 o 
   4  -2   8       11.10        9.01      5.83 o 
   5  -2   8       83.80       95.38     16.68 o 
  -9  -1   8        4.60       -3.24      8.57 o 
  -8  -1   8       94.80      105.60     12.34 o 
  -7  -1   8      129.52      131.61     11.85 o 
  -6  -1   8       46.06       50.39      5.83 o 
  -5  -1   8      513.64      568.22     23.77 o 
  -4  -1   8      263.39      235.56     11.96 o 
  -3  -1   8       84.67       79.74      9.85 o 
  -2  -1   8       69.78       88.58      6.71 o 
  -1  -1   8      339.77      336.30     13.38 o 
   0  -1   8      252.67      255.13      8.83 o 
   1  -1   8      397.84      445.93     15.64 o 
   2  -1   8       72.90       75.55      5.79 o 
   3  -1   8      483.33      487.01     35.24 o 
   4  -1   8       80.52       95.61     12.14 o 
   5  -1   8       33.72       34.75      8.11 o 
  -9   0   8       22.30       29.29      8.94 o 
  -8   0   8        5.51        3.36      8.51 o 
  -7   0   8       26.27       19.17      5.19 o 
  -6   0   8     1018.30     1014.02     48.24 o 
  -5   0   8       53.24       34.01      6.41 o 
  -4   0   8      875.73      862.00     35.40 o 
  -3   0   8     2006.06     2018.84     71.07 o 
  -2   0   8      160.76      155.31      8.36 o 
  -1   0   8     1325.70     1333.62     46.60 o 
   0   0   8      188.48      168.33      6.48 o 
   1   0   8      241.31      228.92      8.24 o 
   2   0   8       25.37       27.67      4.29 o 
   3   0   8      141.33      117.49     12.10 o 
   4   0   8        2.61        6.62      6.55 o 
   5   0   8       31.95       36.35      8.74 o 
  -9   1   8        7.54       10.81      9.62 o 
  -8   1   8      121.47      141.61     16.27 o 
  -7   1   8      127.90      125.46     10.26 o 
  -6   1   8       50.84       58.33      6.47 o 
  -5   1   8      464.24      485.54     26.28 o 
  -4   1   8      374.90      315.91     27.86 o 
  -3   1   8      116.95       94.85      7.06 o 
  -2   1   8      144.87      119.32     11.45 o 
  -1   1   8      330.86      333.45     11.66 o 
   0   1   8      197.79      199.38      6.89 o 
   1   1   8      476.67      513.67     18.34 o 
   2   1   8       80.38       77.01      7.96 o 
   3   1   8      495.63      526.73     30.46 o 
   4   1   8       81.41       84.92     10.76 o 
   5   1   8       31.90       36.74     12.94 o 
  -9   2   8       41.40       20.68     11.97 o 
  -8   2   8       81.94       77.10     12.33 o 
  -7   2   8      116.88       99.74     14.69 o 
  -6   2   8      231.94      254.92     21.43 o 
  -5   2   8      190.31      175.58     18.72 o 
  -4   2   8      152.48      163.70     11.62 o 
  -3   2   8     2044.52     2135.71     77.83 o 
  -2   2   8      243.21      245.64     10.25 o 
  -1   2   8      443.29      486.23     17.65 o 
   0   2   8      170.78      167.27      6.59 o 
   1   2   8       56.90       52.54      3.90 o 
   2   2   8      219.71      163.28     22.72 o 
   3   2   8       31.29       22.60      5.33 o 
   4   2   8        6.61        4.64      7.25 o 
   5   2   8      104.85      107.29     25.84 o 
  -9   3   8       47.75       53.14     14.13 o 
  -8   3   8      227.45      246.25     49.19 o 
  -7   3   8       86.77       73.66     14.16 o 
  -6   3   8      108.75       89.42     16.44 o 
  -5   3   8      238.84      215.36     21.00 o 
  -4   3   8      213.14      202.50     14.19 o 
  -3   3   8       55.07       56.54      7.42 o 
  -2   3   8       61.33       44.91     13.32 o 
  -1   3   8      203.93      194.11      8.06 o 
   0   3   8       39.78       36.46      3.90 o 
   1   3   8      797.54      848.84     46.81 o 
   2   3   8       16.37       13.38      3.49 o 
   3   3   8      284.18      291.70     21.66 o 
   4   3   8      120.65      153.68     33.43 o 
  -8   4   8       31.76       30.50     21.65 o 
  -7   4   8       11.32       18.31     12.17 o 
  -6   4   8      425.48      417.28     30.96 o 
  -5   4   8      246.02      244.72     26.78 o 
  -4   4   8      166.47      200.75     14.18 o 
  -3   4   8      688.09      688.21     33.91 o 
  -2   4   8      471.02      468.63     18.92 o 
  -1   4   8      283.22      282.65     18.24 o 
   0   4   8      323.90      360.33     17.19 o 
   1   4   8       20.69       22.33      3.79 o 
   2   4   8      213.36      240.39     36.71 o 
   3   4   8       46.98       59.21     10.62 o 
   4   4   8       23.19       34.68     12.49 o 
  -8   5   8       90.35      148.75     30.49 o 
  -7   5   8      114.68       90.90     18.48 o 
  -6   5   8      157.58      180.36     23.01 o 
  -5   5   8      388.51      388.65     45.17 o 
  -4   5   8      254.54      196.91     20.21 o 
  -3   5   8       11.77       10.88      3.98 o 
  -2   5   8      986.41      979.09     40.28 o 
  -1   5   8       95.82      118.68     14.57 o 
   0   5   8      271.66      256.32     17.70 o 
   1   5   8      332.95      353.66     40.69 o 
   2   5   8       77.58       89.59     25.41 o 
   3   5   8      203.68      212.08     28.81 o 
   4   5   8      167.16      141.94     20.22 o 
  -7   6   8       17.96       13.75     14.05 o 
  -6   6   8      410.30      432.11     47.50 o 
  -5   6   8      130.97      101.91     20.27 o 
  -4   6   8      192.45      161.20     26.76 o 
  -3   6   8      443.33      439.07     38.91 o 
  -2   6   8      122.36      164.74     19.61 o 
  -1   6   8      530.09      528.17     46.36 o 
   0   6   8      453.76      453.22     34.89 o 
   1   6   8      112.86      131.12     27.87 o 
   2   6   8      193.00      197.19     30.85 o 
   3   6   8      123.81      109.71     28.15 o 
  -7   7   8       34.96       18.54     19.49 o 
  -6   7   8       10.50        3.43     14.33 o 
  -5   7   8      244.46      270.78     41.06 o 
  -3   7   8       78.35       79.71     14.79 o 
  -2   7   8      261.24      308.81     23.57 o 
  -1   7   8       89.28      108.42     23.90 o 
   0   7   8      142.97      148.58     19.01 o 
   1   7   8      210.92      240.09     33.07 o 
   2   7   8       19.04       16.34     18.76 o 
   3   7   8       65.64       45.18     22.73 o 
  -6   8   8       67.30       87.42     23.51 o 
  -5   8   8        4.43        2.60     20.21 o 
  -4   8   8       73.56       85.37     25.20 o 
  -3   8   8      365.27      428.15     41.68 o 
  -2   8   8       28.84       16.02      9.83 o 
  -1   8   8       38.23       48.08     14.24 o 
   0   8   8      185.54      179.85     23.12 o 
   1   8   8      166.20      179.47     24.14 o 
   2   8   8      317.57      428.37     61.95 o 
  -5   9   8       32.22       16.92     20.74 o 
  -4   9   8      153.64      147.55     21.32 o 
  -3   9   8      101.35       76.32     16.89 o 
  -2   9   8      127.84      142.39     20.69 o 
  -1   9   8        4.31        0.10     10.31 o 
  -5  -8   9      175.34      147.63     18.31 o 
  -4  -8   9       83.75       79.69     12.67 o 
  -3  -8   9       58.90       45.22     12.93 o 
  -2  -8   9      222.14      220.74     21.50 o 
  -1  -8   9       60.16       66.63     10.90 o 
   0  -8   9      163.96      193.49     16.94 o 
  -6  -7   9      163.99      166.15     16.85 o 
  -5  -7   9       60.09       47.46      9.70 o 
  -4  -7   9      134.21      110.47     13.39 o 
  -3  -7   9      191.33      187.34     17.35 o 
  -2  -7   9      127.00      135.54     19.66 o 
  -1  -7   9      390.61      399.44     33.78 o 
   0  -7   9      231.75      224.91     24.04 o 
   1  -7   9       61.82       77.83     12.54 o 
  -7  -6   9      136.09      111.59     19.02 o 
  -6  -6   9      283.82      289.14     29.18 o 
  -5  -6   9       84.89       85.96     13.03 o 
  -4  -6   9      417.87      438.07     31.69 o 
  -3  -6   9       75.19       63.93      9.60 o 
  -2  -6   9      255.61      289.46     20.79 o 
  -1  -6   9       37.31       41.05      8.72 o 
   0  -6   9       40.05       51.02      8.91 o 
   1  -6   9      283.85      254.59     21.63 o 
   2  -6   9       67.15       63.42     13.12 o 
  -7  -5   9       39.04       38.01      9.81 o 
  -6  -5   9       55.73       55.79      9.56 o 
  -5  -5   9       57.53       10.95     13.50 o 
  -4  -5   9      221.25      227.51     19.05 o 
  -3  -5   9      693.86      763.51     42.36 o 
  -2  -5   9       10.89       10.22      7.35 o 
  -1  -5   9      384.59      379.80     21.86 o 
   0  -5   9      262.75      252.66     19.94 o 
   1  -5   9      106.89      116.98     10.27 o 
   2  -5   9      102.84       97.65     11.43 o 
   3  -5   9       11.20       22.12     10.82 o 
  -8  -4   9      101.97      117.44     16.01 o 
  -7  -4   9      169.87      209.68     18.83 o 
  -6  -4   9      102.09      134.95     15.06 o 
  -5  -4   9      601.02      690.75     45.61 o 
  -4  -4   9      207.46      220.60     18.61 o 
  -3  -4   9      136.57      140.33     16.49 o 
  -2  -4   9      143.14      144.12      8.80 o 
  -1  -4   9       75.72       68.20      8.06 o 
   0  -4   9       50.13       41.07      4.89 o 
   1  -4   9      283.15      291.20     18.01 o 
   2  -4   9      110.35      116.09     10.79 o 
   3  -4   9      155.16      123.58     19.39 o 
  -8  -3   9       10.06        5.09      9.27 o 
  -7  -3   9        8.25       14.71      7.94 o 
  -6  -3   9      238.75      242.92     20.79 o 
  -5  -3   9      175.56      174.53     16.41 o 
  -4  -3   9      595.66      644.42     38.17 o 
  -3  -3   9      202.97      193.69     12.24 o 
  -2  -3   9       44.05       42.27      5.97 o 
  -1  -3   9      807.50      781.30     28.05 o 
   0  -3   9      124.63      126.57      7.09 o 
   1  -3   9      292.02      320.71     15.36 o 
   2  -3   9       40.12       37.39      6.09 o 
   3  -3   9       24.23       12.73      7.24 o 
  -8  -2   9      145.19      153.94     15.22 o 
  -7  -2   9      257.07      268.41     22.62 o 
  -6  -2   9      380.71      403.41     59.20 o 
  -5  -2   9      372.74      381.41     27.60 o 
  -4  -2   9       39.88       33.13      6.18 o 
  -3  -2   9      189.49      164.18     10.49 o 
  -2  -2   9      457.66      462.90     22.72 o 
  -1  -2   9      100.08      109.82      7.52 o 
   0  -2   9      109.76      112.51      8.50 o 
   1  -2   9      418.46      434.19     24.27 o 
   2  -2   9       38.01       43.07      6.24 o 
   3  -2   9      273.47      230.65     24.02 o 
   4  -2   9      154.03      127.71     18.66 o 
  -8  -1   9       78.58       67.98     11.21 o 
  -7  -1   9       47.20       48.56      9.52 o 
  -6  -1   9      106.34       97.98     11.41 o 
  -5  -1   9      729.20      714.08     43.10 o 
  -4  -1   9       61.86       56.94      8.84 o 
  -3  -1   9      733.18      740.84     38.05 o 
  -2  -1   9        9.97       10.90      4.17 o 
  -1  -1   9      860.93      878.43     31.64 o 
   0  -1   9       65.65       70.13      4.80 o 
   1  -1   9      108.28      113.45      6.99 o 
   2  -1   9      204.79      190.77     15.97 o 
   3  -1   9       18.94       17.76      7.10 o 
   4  -1   9       10.55       -1.02      8.86 o 
  -8   0   9      149.90      180.80     16.30 o 
  -7   0   9      269.25      266.75     23.45 o 
  -6   0   9       67.18       71.75     10.29 o 
  -5   0   9      175.31      199.21     14.97 o 
  -4   0   9        6.56        9.58      4.83 o 
  -3   0   9      297.92      304.08     23.28 o 
  -2   0   9      459.93      460.64     27.61 o 
  -1   0   9      102.87       92.58      4.99 o 
   0   0   9        2.61        3.12      2.19 o 
   1   0   9      985.19      941.93     38.92 o 
   2   0   9        1.12        6.41      4.19 o 
   3   0   9      259.56      238.40     21.91 o 
   4   0   9       46.80       44.84      9.27 o 
  -8   1   9       82.55       64.61     12.54 o 
  -7   1   9       51.20       52.55      9.57 o 
  -6   1   9      131.23      129.60     14.25 o 
  -5   1   9      713.38      705.15     36.57 o 
  -4   1   9       46.44       47.53      6.51 o 
  -3   1   9      673.95      719.00     34.36 o 
  -2   1   9       12.85       16.17      3.98 o 
  -1   1   9      903.26      880.07     27.86 o 
   0   1   9       56.47       51.44      4.66 o 
   1   1   9       95.15       87.21      6.57 o 
   2   1   9      164.38      160.13     15.02 o 
   3   1   9       38.94       41.98      7.99 o 
   4   1   9       10.93       11.05      7.69 o 
  -8   2   9      141.73      137.41     19.58 o 
  -7   2   9      284.12      255.95     31.85 o 
  -6   2   9      381.67      332.97     28.72 o 
  -5   2   9      426.05      392.97     23.08 o 
  -4   2   9       29.35       24.59      6.62 o 
  -3   2   9      175.05      141.20     10.93 o 
  -2   2   9      428.44      436.69     20.47 o 
  -1   2   9      134.09      124.50      6.42 o 
   0   2   9      119.63      112.08      9.99 o 
   1   2   9      377.49      393.91     20.94 o 
   2   2   9       32.82       24.84      6.37 o 
   3   2   9      227.70      200.93     15.71 o 
   4   2   9      167.56      170.29     19.47 o 
  -8   3   9       16.88       12.41     10.33 o 
  -7   3   9        3.61        6.82      9.16 o 
  -6   3   9      226.69      229.03     20.19 o 
  -5   3   9      161.55      148.37     11.62 o 
  -4   3   9      605.43      630.82     34.62 o 
  -3   3   9      140.56      136.96      9.78 o 
  -2   3   9       33.90       30.79      4.42 o 
  -1   3   9      801.31      819.24     34.82 o 
   0   3   9      173.96      177.86     15.08 o 
   1   3   9      286.42      306.48     22.44 o 
   2   3   9       74.18       66.95     14.82 o 
   3   3   9       34.71       11.29      7.78 o 
  -8   4   9      102.84       94.86     14.63 o 
  -7   4   9      176.90      179.96     17.61 o 
  -6   4   9      107.86      115.54     13.33 o 
  -5   4   9      514.96      557.50     35.94 o 
  -4   4   9      260.75      251.22     20.62 o 
  -3   4   9      125.59      118.08     10.84 o 
  -2   4   9      227.53      206.74     20.31 o 
  -1   4   9       50.09       48.45      5.57 o 
   0   4   9       52.90       40.90      6.39 o 
   1   4   9      316.57      301.55     51.85 o 
   2   4   9       95.78      111.28     26.50 o 
   3   4   9      148.50      125.67     17.36 o 
  -7   5   9       42.66       37.03     17.80 o 
  -6   5   9       45.86       44.24     11.72 o 
  -5   5   9       36.72       16.67      8.32 o 
  -4   5   9      171.85      199.80     19.76 o 
  -3   5   9      693.82      701.86     55.48 o 
  -2   5   9        8.65       21.06     10.76 o 
  -1   5   9      340.83      335.90     23.98 o 
   0   5   9      280.87      256.55     32.43 o 
   1   5   9       96.05      111.09     25.80 o 
   3   5   9       21.99       67.40     24.38 o 
  -7   6   9      113.07      134.49     29.38 o 
  -6   6   9      290.16      258.70     38.11 o 
  -5   6   9      100.08       68.95     10.85 o 
  -4   6   9      430.63      386.02     41.25 o 
  -3   6   9       63.94       53.26     13.15 o 
  -2   6   9      275.75      297.35     27.53 o 
  -1   6   9       43.57       36.71      6.08 o 
   0   6   9       66.55       76.50     16.53 o 
   1   6   9      253.49      229.67     36.67 o 
   2   6   9       60.03       43.48     25.46 o 
  -6   7   9      217.54      180.73     34.36 o 
  -5   7   9       39.15       56.41     15.31 o 
  -4   7   9      126.60      109.29     17.50 o 
  -3   7   9      152.09      166.18     20.73 o 
  -2   7   9      120.80      114.12     18.03 o 
  -1   7   9      335.29      341.67     32.12 o 
   0   7   9      247.51      279.09     28.57 o 
   1   7   9       47.94       66.97     20.59 o 
  -5   8   9      162.50      151.79     26.33 o 
  -4   8   9      115.28      123.41     18.97 o 
  -3   8   9       76.00       87.25     14.02 o 
  -2   8   9      254.21      264.61     46.06 o 
  -1   8   9       60.92       65.95     15.41 o 
   0   8   9      195.78      148.83     37.86 o 
  -5  -7  10      269.17      242.73     34.01 o 
  -4  -7  10      167.99      151.01     19.62 o 
  -3  -7  10       97.76       81.39     11.34 o 
  -2  -7  10      124.11      119.30     17.32 o 
  -1  -7  10       49.52       37.47     15.47 o 
  -6  -6  10       93.80      101.70     21.30 o 
  -5  -6  10       46.87       39.31     12.58 o 
  -4  -6  10       42.74       36.38      8.56 o 
  -3  -6  10      115.04      112.16     15.96 o 
  -2  -6  10       82.67       77.87     12.24 o 
  -1  -6  10      218.49      189.93     20.66 o 
   0  -6  10       46.24       57.77     10.84 o 
   1  -6  10      141.42      104.21     26.13 o 
  -7  -5  10      141.88      123.63     18.35 o 
  -6  -5  10       52.24       54.29     15.91 o 
  -5  -5  10      261.17      275.17     29.30 o 
  -4  -5  10       11.94       38.56      9.18 o 
  -3  -5  10      140.79      121.00     13.61 o 
  -2  -5  10      114.88      133.99     13.54 o 
  -1  -5  10      162.08      159.56     13.15 o 
   0  -5  10       24.58       30.17      9.45 o 
   1  -5  10      116.27      104.56     13.23 o 
  -7  -4  10        3.79        9.89      8.87 o 
  -6  -4  10      142.34      122.33     15.01 o 
  -5  -4  10       36.28       48.31     11.41 o 
  -4  -4  10       53.30       56.74     10.55 o 
  -3  -4  10      537.26      563.18     39.73 o 
  -2  -4  10       45.81       35.52     10.81 o 
  -1  -4  10      560.33      593.59     34.88 o 
   0  -4  10       70.64       78.80      9.90 o 
   1  -4  10      104.85       99.97     11.93 o 
   2  -4  10      151.96      154.14     17.52 o 
  -7  -3  10      321.62      328.27     27.89 o 
  -6  -3  10       47.09       43.03     13.62 o 
  -5  -3  10      382.64      368.87     32.26 o 
  -4  -3  10      126.80      116.36     12.32 o 
  -3  -3  10      314.54      303.29     22.20 o 
  -2  -3  10      351.49      345.57     23.38 o 
  -1  -3  10       17.09       17.88      6.39 o 
   0  -3  10       30.46       26.71      8.50 o 
   1  -3  10      267.08      223.23     20.46 o 
   2  -3  10       37.81       38.02     11.05 o 
  -8  -2  10       19.72       13.55      9.87 o 
  -7  -2  10        7.28       11.61      9.92 o 
  -6  -2  10      120.85      135.66     17.63 o 
  -5  -2  10        3.57        7.86      6.84 o 
  -4  -2  10       50.08       61.13      9.56 o 
  -3  -2  10      937.67      937.90     52.44 o 
  -2  -2  10       23.82       23.13      7.17 o 
  -1  -2  10      749.08      702.76     38.37 o 
   0  -2  10      173.26      174.35     14.51 o 
   1  -2  10      213.00      208.25     15.46 o 
   2  -2  10      234.89      285.05     45.69 o 
  -8  -1  10      214.06      217.16     21.23 o 
  -7  -1  10      147.55      152.67     16.45 o 
  -6  -1  10      183.78      181.10     16.77 o 
  -5  -1  10      797.35      841.07     53.43 o 
  -4  -1  10      175.39      150.72     14.11 o 
  -3  -1  10      128.09      100.17     12.36 o 
  -2  -1  10       97.82      106.09      7.15 o 
  -1  -1  10      135.87      125.97      9.71 o 
   0  -1  10       77.16       72.11      7.08 o 
   1  -1  10      228.63      209.69     12.86 o 
   2  -1  10       45.85       43.55     10.31 o 
   3  -1  10      133.97      135.27     22.10 o 
  -8   0  10       85.53      103.91     19.12 o 
  -7   0  10       66.76       56.58     10.89 o 
  -6   0  10       68.78       86.64     12.35 o 
  -5   0  10        8.98        2.37      7.09 o 
  -4   0  10      283.37      322.42     21.32 o 
  -3   0  10      290.92      274.04     17.82 o 
  -2   0  10        0.43       -3.75      4.23 o 
  -1   0  10      464.78      492.40     23.28 o 
   0   0  10      265.76      313.43     25.25 o 
   1   0  10      358.23      378.36     32.30 o 
   2   0  10      148.11      149.65     20.49 o 
   3   0  10       10.32       13.63      8.62 o 
  -8   1  10      188.88      189.71     16.53 o 
  -7   1  10      150.00      171.56     17.42 o 
  -6   1  10      197.74      201.75     19.25 o 
  -5   1  10      741.73      785.68     49.30 o 
  -4   1  10      192.06      210.03     17.67 o 
  -3   1  10      110.86      105.36     11.88 o 
  -2   1  10      148.51      136.42     10.41 o 
  -1   1  10      109.58      100.36      7.41 o 
   0   1  10       80.65       70.91      7.09 o 
   1   1  10      205.22      199.91     27.00 o 
   2   1  10       41.38       44.52     16.58 o 
   3   1  10      132.15      118.85     15.85 o 
  -8   2  10       26.10       30.28     17.29 o 
  -7   2  10        4.23        8.60      8.43 o 
  -6   2  10      153.58      158.78     16.30 o 
  -5   2  10       11.16       20.84      7.03 o 
  -4   2  10       49.29       52.75      8.62 o 
  -3   2  10      943.74      971.54     58.42 o 
  -2   2  10       28.52       19.49      5.95 o 
  -1   2  10      681.35      678.21     36.65 o 
   0   2  10      159.87      174.50     11.56 o 
   1   2  10      211.22      196.59     24.69 o 
   2   2  10      248.49      288.48     30.47 o 
  -7   3  10      260.75      266.37     20.39 o 
  -6   3  10       55.94       72.36     11.91 o 
  -5   3  10      374.92      419.88     33.25 o 
  -4   3  10      135.37      125.45     23.71 o 
  -3   3  10      323.05      273.97     22.67 o 
  -2   3  10      389.30      361.25     25.68 o 
  -1   3  10       25.47       24.91      6.06 o 
   0   3  10       62.73       54.51      6.25 o 
   1   3  10      230.83      184.68     20.69 o 
   2   3  10       35.40       57.03     14.03 o 
  -7   4  10        8.14       18.82     13.92 o 
  -6   4  10      159.32      128.43     28.52 o 
  -5   4  10       27.24       25.07      7.50 o 
  -4   4  10       77.49       74.55      8.98 o 
  -3   4  10      472.75      534.07     49.12 o 
  -2   4  10       40.57       32.50     10.28 o 
  -1   4  10      511.00      536.24     35.32 o 
   0   4  10      111.45      142.90     27.83 o 
   1   4  10      103.52       91.42     24.33 o 
   2   4  10      165.14      186.97     34.52 o 
  -6   5  10       45.65       28.80     12.79 o 
  -5   5  10      224.25      219.07     27.99 o 
  -4   5  10       26.08       28.27     16.12 o 
  -3   5  10      144.59      141.40     18.46 o 
  -2   5  10      143.04      127.75     25.90 o 
  -1   5  10      175.92      173.64     17.78 o 
   0   5  10       48.93       56.12     13.76 o 
   1   5  10      116.74      100.38     24.16 o 
  -6   6  10       72.63       74.02     27.41 o 
  -5   6  10       35.82       36.07     23.88 o 
  -4   6  10       61.16       46.33     17.30 o 
  -3   6  10       74.53       69.94     15.47 o 
  -2   6  10       64.26       77.79     15.21 o 
  -1   6  10      166.52      167.25     19.81 o 
   0   6  10       34.04       27.77     15.17 o 
   1   6  10      138.10      141.82     33.87 o 
  -5   7  10      231.43      195.51     40.62 o 
  -4   7  10      180.92      172.33     24.17 o 
  -3   7  10       87.26      100.50     30.69 o 
  -2   7  10      160.39      145.41     22.00 o 
  -1   7  10       36.48       43.97     13.40 o 
  -4  -6  11       13.10       16.43     16.46 o 
  -3  -6  11       66.93       67.03     12.56 o 
  -2  -6  11       75.10       72.66     14.23 o 
  -5  -5  11        3.39       14.63      9.98 o 
  -4  -5  11       10.03        7.86      8.56 o 
  -3  -5  11      190.02      207.47     25.66 o 
  -2  -5  11       48.75       42.57      9.49 o 
  -1  -5  11      198.38      187.91     18.65 o 
  -6  -4  11        1.59        7.22     10.62 o 
  -5  -4  11      394.65      343.77     36.58 o 
  -4  -4  11      128.42      111.26     14.23 o 
  -3  -4  11      147.40      158.71     15.65 o 
  -2  -4  11      107.26      114.33     13.51 o 
  -1  -4  11       10.91        4.94      7.71 o 
   0  -4  11       79.77       83.94     11.56 o 
  -6  -3  11       29.27       30.26     12.95 o 
  -5  -3  11      164.57      111.51     15.71 o 
  -4  -3  11      106.20       91.28     12.85 o 
  -3  -3  11      239.96      219.31     18.38 o 
  -2  -3  11       19.95       20.54      5.85 o 
  -1  -3  11      376.28      361.64     20.44 o 
   0  -3  11      250.92      222.87     21.44 o 
   1  -3  11      147.78      156.12     17.11 o 
  -7  -2  11      229.07      230.88     21.01 o 
  -6  -2  11       57.79       58.02     10.55 o 
  -5  -2  11      406.80      359.19     26.42 o 
  -4  -2  11       90.75      102.52     17.36 o 
  -3  -2  11      119.49      145.56     13.62 o 
  -2  -2  11       96.92       94.16     10.59 o 
  -1  -2  11       40.38       34.51      6.78 o 
   0  -2  11       43.67       39.84      6.41 o 
   1  -2  11       87.02       79.86     18.44 o 
  -7  -1  11      188.74      179.96     17.33 o 
  -6  -1  11      104.61       63.59     15.05 o 
  -5  -1  11       19.91       16.73      9.09 o 
  -4  -1  11       91.43       93.70     10.32 o 
  -3  -1  11      377.92      398.13     31.07 o 
  -2  -1  11       29.61       31.43      6.52 o 
  -1  -1  11      617.68      691.34     35.45 o 
   0  -1  11      207.38      240.88     19.93 o 
   1  -1  11       41.45       28.92     14.80 o 
  -7   0  11      289.89      280.51     22.71 o 
  -6   0  11        0.88       -1.72      6.55 o 
  -5   0  11      259.37      247.59     18.47 o 
  -4   0  11       14.35       18.00      7.00 o 
  -3   0  11      218.61      176.39     15.80 o 
  -2   0  11      233.31      251.70     14.87 o 
  -1   0  11       20.80       16.83      5.77 o 
   0   0  11       11.84       16.30      6.91 o 
   1   0  11       41.47       20.22      8.26 o 
  -7   1  11      182.03      204.51     20.59 o 
  -6   1  11       86.42       83.76     13.48 o 
  -5   1  11       16.01       19.74      8.41 o 
  -4   1  11      114.97      116.27     18.19 o 
  -3   1  11      340.97      331.34     26.55 o 
  -2   1  11       25.73       27.90      5.03 o 
  -1   1  11      622.66      663.26     44.03 o 
   0   1  11      223.78      242.53     27.46 o 
   1   1  11       51.98       45.59      8.86 o 
  -7   2  11      206.57      197.54     21.15 o 
  -6   2  11       44.52       54.11     11.11 o 
  -5   2  11      392.54      404.88     29.00 o 
  -4   2  11      114.02      124.62     12.93 o 
  -3   2  11      131.98      152.43     19.17 o 
  -2   2  11      103.49      102.89     10.08 o 
  -1   2  11       41.37       31.74      8.37 o 
   0   2  11       71.22       77.40     20.68 o 
   1   2  11      106.97       90.23     12.74 o 
  -6   3  11       29.20       42.15     10.30 o 
  -5   3  11      143.82      141.84     13.94 o 
  -4   3  11      128.71      147.43     20.19 o 
  -3   3  11      211.47      185.74     19.85 o 
  -2   3  11       14.34       15.67      6.24 o 
  -1   3  11      365.47      352.74     28.20 o 
   0   3  11      231.56      209.23     19.81 o 
   1   3  11      130.29       98.34     23.35 o 
  -6   4  11        4.90       -3.97     18.56 o 
  -5   4  11      367.03      417.48     32.67 o 
  -4   4  11      143.70      166.29     19.91 o 
  -3   4  11      121.98      126.67     14.87 o 
  -2   4  11      131.59      134.27     12.80 o 
  -1   4  11        7.32       14.92      7.23 o 
   0   4  11       68.16       76.10     22.91 o 
  -5   5  11        2.66        3.16     17.83 o 
  -4   5  11       13.91       18.33     19.30 o 
  -3   5  11      161.46      205.83     26.93 o 
  -2   5  11       61.80       60.43      9.96 o 
  -1   5  11      176.83      170.02     35.56 o 
  -3   6  11       49.52       49.79     15.13 o 
  -2   6  11       83.85       79.92     18.35 o 
  -4  -3  12       12.15       13.32     10.09 o 
  -3  -3  12       51.68       38.52     10.31 o 
  -2  -3  12      170.20      187.97     17.26 o 
  -5  -2  12        1.24       20.61     12.25 o 
  -4  -2  12       25.42       15.53      8.00 o 
  -3  -2  12      202.45      190.84     14.22 o 
  -2  -2  12       31.55       37.68      7.66 o 
  -1  -2  12       73.35       74.07     10.13 o 
  -5  -1  12      320.18      340.82     34.06 o 
  -4  -1  12       52.05       50.37      9.06 o 
  -3  -1  12      207.92      198.17     14.94 o 
  -2  -1  12       96.77      124.91     14.97 o 
  -1  -1  12       20.43       32.47     11.67 o 
  -5   0  12       30.97       17.10     24.92 o 
  -4   0  12       38.91       16.69     10.13 o 
  -3   0  12      282.09      271.01     28.11 o 
  -2   0  12       31.97       34.89      9.07 o 
  -1   0  12      107.59       91.09      9.76 o 
  -5   1  12      315.57      267.67     20.56 o 
  -4   1  12       42.45       39.75     10.56 o 
  -3   1  12      196.66      199.43     17.34 o 
  -2   1  12      109.05      107.87     13.33 o 
  -1   1  12       25.85       24.04      9.11 o 
  -5   2  12        1.76        5.58     11.70 o 
  -4   2  12        7.73       22.42     10.83 o 
  -3   2  12      211.20      213.92     21.05 o 
  -2   2  12       26.02       13.53      8.58 o 
  -1   2  12       82.60       71.37     13.35 o 
  -4   3  12        5.96      -10.87     12.62 o 
  -3   3  12       38.26       27.86      7.49 o 
  -2   3  12      170.59      187.18     14.71 o 
                                                 
